# Supplementary material for: Mapping the immunogenic landscape of near-native HIV-1 envelope trimers in non-human primates
Source: PLoS Pathog. 2020 Aug 31;16(8):e1008753. doi: 10.1371/journal.ppat.1008753 (PMC7485981; doi:10.1371/journal.ppat.1008753)
Supplement: S1 Table — (XLSX) [file ppat.1008753.s005.xlsx]

## Sheet: Sheet1
gene_name	gene_accession	animal_id	gene_name_other	gene_confidence	gene_sequence	gene_type	pmid	gene_accession_other
IGHD1-1*01	MF989451	MF-M0		1	GGTACAGCTGGAACTAT	DH	29163486
IGHD1-1*02	MF989495.1	MF-M?	LJI.Rh_IGHD1.1	1	GGTATAGCTGGAACTAT	DH	29163486; 31080066
IGHD1-12*01	MF989451	MF-M0	LJI.Rh_IGHD1.3	1	GGTATAGCTGGAACGAC	DH	29163486; 31080066
IGHD1-19*01	MF989451	MF-M0	LJI.Rh_IGHD1.4	1	GATATAGCTGGAACAAC	DH	29163486; 31080066
IGHD1-19*02	MF989496.1	MF-M?		2	GGTATAGCTGGAACAAC	DH	29163486
IGHD1-39*01	MF989451	MF-M0		1	GGTATAGTGGGAACTACAAC	DH	29163486	BK009099.1
IGHD1-39*02	MF989497.1	MF-M?		2	AGTATAGTGGGAACTACAAC	DH	29163486
IGHD1-7*01	MF989451	MF-M0	LJI.Rh_IGHD1.2	1	GGTATAACTGGAACGAC	DH	29163486; 31080066
IGHD2-13*01	MF989451	MF-M0		1	AATATTGTAGTAGTACTTACTGCTCCTCC	DH	29163486	BK009071.1;XR_001492741.1;XR_001492740.1;KF948239.1
IGHD2-2*01	MF989451	MF-M0		1	GATATTGTACTAGTACTACTTGCTATGCC	DH	29163486	BK009062.1
IGHD2-20*01	MF989451	MF-M0		1	AATACTGTACTGGTAGTGGTTGCTACGCC	DH	29163486
IGHD2-20*02	MF989499.1	MF-M?		2	AATACTGTACTGGTAGTGGTTGCTATGCC	DH	29163486	BK009077.1
IGHD2-25*01	MF989451	MF-M0		1	AATATTGTAGTGGTATTTACTGCTATGCC	DH	29163486	BK009082.1
IGHD2-30*01	MF989451	MF-M0		1	CACACTGTAGTGATAGTGGCTGCTCCTCC	DH	29163486	BK009088.1;XR_001492742.1;XM_015454290.1;AF417175.1
IGHD2-35*01	MF989451	MF-M0		1	CATATTGTAGTGGTGGTGTCTGCTACACC	DH	29163486	BK009094.1
IGHD2-8*01	MF989451	MF-M0		1	GATATTGTAGTGGTGGTGTCTGCTACGCC	DH	29163486	AF417173.1;AY256084.1
IGHD2-8*02	MF989498.1	MF-M?		2	CATATTGTAGTCGTGGTGTCTGCTACGCC	DH	29163486
IGHD2-I1	MF989451	17573	LJI.Rh_IGHD2.9	1	AGGATATTGTACTAGTACTACTTGCTATGCC	DH	27525066; 25319552; 31080066	BK009062.1
IGHD2-I2	MF989451	17573		1	AGGATATTGTAGTGGTGGTGTCTGCTACGCC	DH	27525066; 25319552	AF417173.1;AY256084.1
IGHD2-I3	MF989451	17573	LJI.Rh_IGHD2.10	1	AGAATATTGTAGTAGTACTTACTGCTCCTCC	DH	27525066; 25319552; 31080066	BK009071.1;XR_001492741.1;XR_001492740.1
IGHD2-I4	MF989451	17573	LJI.Rh_IGHD2.12	1	AGAATATTGTAGTGGTATTTACTGCTATGCC	DH	27525066; 25319552; 31080066	BK009082.1
IGHD2-I5	MF989451	17573	LJI.Rh_IGHD2.13	1	AGCACACTGTAGTGATAGTGGCTGCTCCTCC	DH	27525066; 25319552; 31080066	BK009088.1;XR_001492742.1;XM_015454290.1;AF417175.1
IGHD2-I6	MF989451	17573		1	AGCATATTGTAGTGGTGGTGTCTGCTACACC	DH	27525066; 25319552	BK009094.1
IGHD3-14*01	MF989451	MF-M0		1	ATTACTATAGTGGTAGTTATTACTAC	DH	29163486	BK009072.1;KM097746.1;KF948314.1;KF947826.1;AF417180.1
IGHD3-21*01	MF989451	MF-M0	IGHD3-31*01	1	ACTGGGGTGATTATTATGAC	DH	29163486	MF989451.1;BK009089.1;BK009078.1
IGHD3-26*01	MF989451	MF-M0		1	ATTACTATGGTAGTGGTTATTACACC	DH	29163486
IGHD3-26*02	MF989500.1	MF-M?		2	ATTACTATGATAGTGGTTATTACACC	DH	29163486	BK009083.1;KF948201.1
IGHD3-3*01	MF989451	MF-M0	IGHD3-Ka	1	GTATTACAATTTTTGGAGTGGTTATTACACC	DH	29163486; 27525066; 25319552	XR_003019896.1;XM_024795415.1;AF417178.1;XR_992550.2
IGHD3-36*01	MF989451	MF-M0		1	ATTACGATTACGATATTAGTAGTCGATATTAAACC	DH	29163486	BK009095.1;AF417181.1
IGHD3-9*01	MF989451	MF-M0		1	ATTACGAGGATGATTACGGTTACTATTACACC	DH	29163486	BK009066.1;KF947757.1;KF947608.1;AF417179.1
IGHD3-I2		17573		1	GTATTACTATGATAGTGGTTATTACACCCACAGCGT	DH	27525066; 25319552	BK009083.1
IGHD3-I4	MF989451	17573	LJI.Rh_IGHD3.20	1	GTATTACGATTACGATATTAGTAGTCGATATTAAACC	DH	27525066; 25319552; 31080066	BK009095.1;AF417181.1
IGHD3-Kc	MF989451	17573		1	GTATTACTATAGTGGTAGTTATTACTAC	DH	27525066; 25319552	BK009072.1;KF947826.1;AF417180.1
IGHD4-15*01	MF989451	MF-M0	IGHD4-16*01	1	TTACTGTGTGACTATGGTAACTAC	DH	29163486
IGHD4-22*01	MF989451	MF-M0	IGHD4-37*01	1	AATACAGTAACTAC	DH	29163486
IGHD4-27*01	MF989451	MF-M0		1	ACTACGGTAGCAACTAC	DH	29163486
IGHD4-27*02	MF989502.1	MF-M?		2	ACTACGGTAGCAGCTAC	DH	29163486
IGHD4-32*01	MF989451	MF-M0	IGHD4-4*01	1	ACTACGGTAACTAC	DH	29163486
IGHD4-4*02	MF989501.1	MF-M?		2	ACTATGGTAGCTAC	DH	29163486
IGHD5-10*01	MF989451	MF-M0	IGHD5-17*01; IGHD5-18*01; LJI.Rh_IGHD5.28	1	GTGGATACAGCTACAGTTAC	DH	29163486	BK009074.1;BK009068.1;AF417189.1
IGHD5-10*02	MF989504.1	MF-M?		2	GTGGATATAGCTACAGTTAC	DH	29163486
IGHD5-23*01	MF989451	MF-M0		1	GGGGATACAGCGGGTACAGTTAC	DH	29163486
IGHD5-28*01	MF989451	MF-M0	IGHD5-5*01; LJI.Rh_IGHD5.27; LJI.Rh_IGHD5.30	1	GTGGATACAGTGGGTACAGTTAC	DH	29163486	MF989451.1;BK009085.1;BK009063.1;AF417188.1
IGHD5-33*01	MF989451	MF-M0	LJI.Rh_IGHD5.31	1	GTGGATATAGCTACGGTTAC	DH	29163486; 31080066	BK009091.1
IGHD5-5*02	MF989503.1	MF-M?	LJI.Rh_IGHD5.32	1	GGGGATACAGTGGGTACAGTTAC	DH	29163486; 31080066	XR_992550.2;XR_003019896.1;XM_024795415.1;MF989503.1;BK009097.1;AF417192.1;XR_003020692.1
IGHD6-11*01	MF989451	MF-M0	LJI.Rh_IGHD6.34	1	GGGTATAGCAGCTGGTCC	DH	29163486; 31080066	XM_024795415.1;BK009069.1;KF948104.1;XM_005649255.1;AF417194.1
IGHD6-24*01	MF989451	MF-M0	LJI.Rh_IGHD6.36	1	GGGTATAGCGGCAGCTGGAAC	DH	29163486; 31080066	XR_003019897.1;XM_024795416.1;XM_011755092.2;XM_011755091.2;BK009080.1
IGHD6-29*01	MF989451	MF-M0		1	GGGTATAGCAGCGGCTGGTCC	DH	29163486	BK009086.1;XM_015454288.1
IGHD6-34*01	MF989451	MF-M0	LJI.Rh_IGHD6.38	1	GGGTATAGCGGTGGCTGGTCC	DH	29163486; 31080066	BK009092.1;AF417195.1
IGHD6-38*01	MF989451	MF-M0	LJI.Rh_IGHD6.39	1	GGGTATAGCAGCAGCTAC	DH	29163486; 31080066	LS419168.1;LS444096.1;LS404763.1;LS436289.1;BK009098.1
IGHD6-6*01	MF989451	MF-M0	LJI.Rh_IGHD6.33; LJI.Rh_IGHD6.37	1	GGGTATAGCAGCGGCTGGTAC	DH	29163486; 31080066	XR_992550.2;XR_003019896.1;MF535582.1;BK009064.1;AF417193.1
LJI.Rh_IGHD1.5		Rh-LJI		1	GGTATAACTGGAACTAC	DH	31080066
LJI.Rh_IGHD1.6		Rh-LJI		1	GGTATAACTGGAATGAC	DH	31080066
LJI.Rh_IGHD1.7		Rh-LJI		1	GGAACACCTGGAACGAC	DH	31080066
LJI.Rh_IGHD1.8		Rh-LJI		1	GGTATAGTGGGAGCTACAAC	DH	31080066
LJI.Rh_IGHD2.11	DQ454206.1	Rh-LJI		1	AGAATACTGTACTGGTAGTGGTTGCTACGCC	DH	31080066
LJI.Rh_IGHD2.14	MF989451	Rh-LJI		1	AGCATATTGTAGTCGTGGTGTCTGCTACGCC	DH	31080066
LJI.Rh_IGHD3.15		Rh-LJI	IGHD3-I1	1	GTATTACGAGGATGATTACGGTTACTATTACACCCACAGCGT	DH	27525066; 25319552; 31080066	BK009066.1
LJI.Rh_IGHD3.16	MF989498.1	Rh-LJI		1	GTATTACTATAGTGGTAGTTATTACTACCACAGTGT	DH	31080066	BK009072.1;AF417180.1
LJI.Rh_IGHD3.17	MF989451	Rh-LJI	LJI.Rh_IGHD3.19	1	GTACTGGGGTGATTATTATGAC	DH	31080066	BK009089.1;BK009078.1
LJI.Rh_IGHD3.18	MF989451	Rh-LJI		1	GTATTACTATGGTAGTGGTTATTACACCCACAGCGT	DH	31080066
LJI.Rh_IGHD3.41	MF989451	Rh-LJI		1	GTATTACAATATTTGGACTGGTTATTATACC	DH	31080066
LJI.Rh_IGHD4.21	KM097490.1	Rh-LJI		1	TGACTACCATAACTA	DH	31080066
LJI.Rh_IGHD4.22	MF989451	Rh-LJI		1	TGACTGTTACTGTGTGACTATGGTAACTAC	DH	31080066	AY256077.1
LJI.Rh_IGHD4.23	MF989451	Rh-LJI	LJI.Rh_IGHD4.26	1	TGAATACAGTAACTAC	DH	31080066
LJI.Rh_IGHD4.24		Rh-LJI		1	TGACTACGGTAGCAACTAC	DH	31080066
LJI.Rh_IGHD4.25		Rh-LJI		1	TGACTACGGTAACTAC	DH	31080066
LJI.Rh_IGHD5.29		Rh-LJI		1	GTGGATACAGCTACAGTTACCACAGTTTTGCCACC	DH	31080066	BK009074.1
LJI.Rh_IGHD6.35	MF989451	Rh-LJI		1	GGGTATAGCAGCAGATCC	DH	31080066	XM_021630593.1;BK009075.1
LJI.Rh_IGHD7.40	MF989451	Rh-LJI		1	CTAACTGGGGA	DH	31080066
IGHJ1*01	MF989451	MF-M0	LJI.Rh-IGHJ1.1, IGHJ1-I1	1	GCTGAATACTTCGAGTTCTGGGGCCAGGGCGCCCTGGTCACCGTCTCCTCAG	JH	29163486; 27525066; 25319547; 31080066	BK009101;AY057983
IGHJ1*02	MF989493	MF-M?		2	GCTGAATACTTCGAGTTCTGGGGCCAGGGCGCCCTGGTCACCGTCTCCTCCG	JH	29163486
IGHJ2-I1	MF989451	17573		1	CTACTGGTACTTCGATCTCTGGGGCCCTGGCACCCCAATCACCATCTCCTCAG	JH	27525066; 25319552	BK009102;KF948243;KF948241;AY057983;AY256156
IGHJ3*01	MF989451	MF-M0	IGHJ3-I1; IGHJ3*01; mJH3; LJI.Rh-IGHJ3.2	1	TGATGCTTTTGATTTCTGGGGCCAAGGGCTCAGGGTCACCGTCTCTTCAG	JH	31080066; 27525066; 25319552	BK009103;KF948291;KF948042;KF947864;KF947858;EU346138;EU346134;EU346133;EU346121;EU346119;EU346117;EU346113;EU346111;EU346105;EU346109;EU346125;EU346099;EU346097;EU346095;AB174578;AY057983;AY256161;AY256160
IGHJ4*01	MF989451	MF-M0	LJI.Rh-IGHJ4.3, IGHJ4-I1	1	ACTACTTTGACTACTGGGGCCAGGGAGTCCTGGTCACCGTCTCCTCAG	JH	29163486; 27525066; 25319547; 31080066	BK009104;KU751424;KU751422;KU751406;KU751324;KU751060;KU751029;KF948510;KF948478;KF948429;KF948407;KF948314;KF948280;KF948209;KF948125;KF948069;KF948066;KF948065;KF948059;KF948057;KF948055;KF948054;KF948038;KF948034;KF947996;KF947991;KF947990;KF947986;KF947965;KF947961;KF947834;KF947826;KF947759;KF947715;KF947696;KF947598;KF947591;KF947588;KF947574;KF947547;AF416366;AF416353;AF416351;AY057983;AY2…
IGHJ5-1*01	MG879581	MF-M0	IGHJ5-I1	1	ACAACCGGTTCGATGTCTGGGGCCCGGGAGTCCTGGTCACCGTCTCCTCAG	JH	29163486; 27525066; 25319547	MF989451;KU751131;KU751102;KM103066;KF947918;KF947654;JF926080;AY057983;AY256048
IGHJ5-2*01	MF989451	MF-M0	LJI.Rh-IGHJ5.5, IGHJ5-I2*02	1	ACAACTCATTGGATGTCTGGGGCCGGGGAGTTCTGGTCACCGTCTCCTCAG	JH	29163486; 27525066; 25319547; 31080066	BK009106;KU751090;KU751052;KU751046;KF947915;KF947633;KF947631
IGHJ6*01	MG879611	MF-M0	LJI.Rh-IGHJ6.6, IGHJ6-I6	1	ATTACTACGGTTTGGATTCCTGGGGCCAAGGGGTCGTCGTCACCGTCTCCTCAG	JH	29163486; 27525066; 25319547; 31080066	MF989451;BK009108;KF948411;KF948211;KF947738;AY057983;AY256196;AY256194
LJI.Rh-IGHJ5.4		Rh-LJI		1	ACAACCGGTTCGATGTCTGGGGCGCGGGAGTCCTGGTCACCGTCTCCTCAG	JH	31080066
IGKJ1-I1	MF989473	MF-M0	LJI.Rh_IGKJ1.1; IGKJ1*01	1	GTGGACGTTCGGCCAAGGGACCAAGGTGGAAATCAAAC	JK	27525066; 25319530; 31080068; 29163486	AB004304;AB027434;AB063948;AB064051;AB064073;AB064079;AB064126;AB064132;AB776843;AC096579;AC243970;AC244205;AF017732;AF035034;AF049692;AF049698;AF049701;AF103393;AF103412;AF103438;AF103450;AF103452;AF103453;AF103466;AF103477;AF103493;AF103536;AF103545;AF103551;AF103552;AF103555;AF103559;AF103775;AF107244;AF109407;AF146408;AF178581;AF193851;AF209862;AF209863;AF209865;AF209866;AF233251;AF233254;AF3…
IGKJ2-I2	MF989473	MF-M0	LJI.Rh_IGKJ2.2; IGKJ2*01	1	TGTACAGTTTTGGCCAGGGGACCAAAGTGGAGATCAAAC	JK	27525066; 25319530; 31080068; 29163486	KU750842;KU750971;KU750984;KU751204;KU751220;KU751223;KU751227;KU751230
IGKJ3-I3	MF989473	MF-M0	LJI.Rh_IGKJ3.3; IGKJ3*01	1	ATTCACTTTCGGCCCCGGGACCAAACTGGATATCAAAC	JK	27525066; 25319530; 31080068; 29163486	AY099264;EU359727;EU359749;FJ795842;FJ795847;HM044987;HM044997;JF925545;JF925554;JF925623;JF925624;KP271308;KP271337;KP271338;KP271340;KU750821;KU750837;KU750924;KU751202;KU751207;KU751613;KY196559;L13314;U57571;U57572;XM_028832049;XM_028832057;XM_028832061;XM_028832065;XM_028832068;XM_028832072;XM_028832079;XM_028832080;XM_028832085;XM_028832090;XM_028832097;XM_028832098
IGKJ4-I4	MF989473	MF-M0	LJI.Rh_IGKJ4.4; IGKJ4*01	1	GCTCACTTTCGGCGGAGGGACCAAGGTGGAGATCAAAC	JK	27525066; 25319530; 31080068; 29163486	AB006846;AB022656;AB063935;AB063940;AB063942;AB063964;AB063968;AB064048;AB064068;AB064087;AB064100;AB064102;AB064106;AB064130;AB064133;AB064140;AB095279;AB095285;AB289330;AB453234;AB608261;AB608262;AC096579;AC231119;AC243970;AC244205;AF007572;AF017732;AF032361;AF035029;AF054661;AF054662;AF098363;AF098365;AF103407;AF103416;AF103530;AF103576;AF107247;AF110150;AF113887;AF115362;AF124196;AF124199;AF1…
IGKJ5-I5	MF989473	MF-M0	LJI.Rh_IGKJ5.5	1	GATCACCTTCGGCCAAGGGACACGACTGGAGATTAAAC	JK	27525066; 25319530; 31080070	AB006842;AB063937;AB064058;AB064063;AB064094;AB064114;AB064127;AB114469;AB289328;AC096579;AC210709;AC231119;AC243970;AC244205;AF017732;AF103385;AF103422;AF103425;AF103491;AF103540;AF178581;AF338922;AF455559;AH002839;AJ388651;AJ972257;AJ972260;AJ972266;AJ972308;AK092753;AK128638;AM184043;AM184073;AP001215;AY043100;AY062345;AY365338;AY490847;AY555496;AY685280;AY685357;AY701642;AY732253;AY732311;BC1…
IGLJ1-S1	MF989453	17573	JL1; LJI.Rh_IGLJ1.6	1	TTACATCTTCGGTGCTGGGACCCGGCTCACCGTCCTAG	JL	27525066; 25319530; 31080066	EU359721;JF925568;JF925573;JF925576;JF925685;JF925693;JF925696;JF925713;JF926097;KP271298;KP271331;KU750856;KU750867;KU750871;KU750875;KU750886;KU750928;KU750960;KU751234;KU751235;KU751242;KU751259;KU751460;KU751547;KU751566;KU751582;KU751598
IGLJ1*01	MF989453	MF-M0		1	ACATCTTCGGTGCTGGGACCCGGCTCACCGTCCTAG	JL	29163486	EU359721;EU359765;JF925568;JF925573;JF925576;JF925685;JF925693;JF925696;JF925713;JF926097;JQ885995;KP271298;KP271331;KU750856;KU750867;KU750871;KU750875;KU750886;KU750927;KU750928;KU750940;KU750942;KU750945;KU750953;KU750960;KU750964;KU751234;KU751235;KU751242;KU751259;KU751315;KU751460;KU751500;KU751547;KU751566;KU751582;KU751598;KY196569
IGLJ2-S2	MF989453	17573	JL2; LJI.Rh_IGLJ2.5	1	TGGCTTATTCGGAGGAGGGACCCGGCTGACCGTCCTAG	JL	27525066; 25319530; 31080066	AY452569;AY452570;AY452571;AY452616;AY452617;AY452618;FJ795826;FJ795827;FJ795865;JF925689;JF925697;JF925717;JF925723;JQ885990;JQ885994;KP271295;KP271305;KU750941;KU750958;KP271311;KP271314;KP271329;KP271330;KU750865;KU750880;KU750929;KU750930;KU750932;KU750934;KU750935;KU750943;KU750947;KU750948;KU750950;KU750957;KU751271;KU751454;KU751455;KU751457;KU751459;KU751461;KU751462;KU751463;KU751464;KU7…
IGLJ3-S3	MG879603	17573	JL3; LJI.Rh_IGLJ3.4	1	TGTGTTATTCGGAGGAGGGACCCGGCTGACCGTCCTAG	JL	27525066; 25319530; 31080066	KY196564;MG879603;AY452572;FJ795860;HQ677019;JF925480;JF925570;JF925860;JF925867;JF925872;JF926010;JF926012;JF926013;JF926015;JF926020;JF926029;JF926031;JF926040;JF926042;JF926096;JF926101;JF926102;JF926108;JQ885992;KP271293;KP271294;KP271296;KP271300;KP271326;KU750860;KU750862;KU750870;KU750879;KU750951;KU750955;KU750961;KU750965;KU751026;KU751265;KU751467;KU751491;KU751499;KU751551;KU751569;KU7…
IGLJ3*01	MF989453	MF-M0	LJI.Rh_IGLJ2.7	1	TTGGGTATTCGGCGGAGGGACCCGGCTGACCGTCCTAG	JL	29163486; 31080066	AY452544;AY452545;AY452547;AY452548;AY452549;FJ795867;HQ677018;JF925578;JF925579;JF925690;JF925703;JF925708;JF925715;JF925719;JF925721;JF925784;JF925882;JF926003;JF926009;JF926105;JF926110;JF926115;KM103067;KM103069;KM103071;KP271321;KP271322;KP271323;KU750864;KU750883;KU750887;KU751024;KU751240;KU751285;KU751575;KU751580;KU751630;KU751665
IGLJ4-S4	MF989453	17573	LJI.Rh_IGLJ4.3	1	TTTGGTATTCTGTGGAGGGACCCAGCTGACCATTGTAG	JL	27525066; 25319530; 31080066	XR_001892403
IGLJ5-S5	MF989453	17573	LJI.Rh_IGLJ5.2	1	TTGGGTGTTCGGCGAGGGGACCAAGCTGACCATCCTAG	JL	27525066; 25319530; 31080066	XM_024798191
IGLJ6-S6	KU750869	17573	JL6	1	TGATGTGTTCGGAAGTGGCACCAAGTTGACCGTCCTCG	JL	27525066; 25319530	KU750893;KU750998;KU751549;KU751567;KU751578;KU751584;KU751595
IGLJ6*01	MF989453	MF-M0		1	GATGTGTTCGGAAGTGGCACCAAGTTGACCATCCTCG	JL	29163486	EU359729
IGLJ7*01	MF989453	MF-M0		1	TGTTATGTTCGGAAGAGGCACCAGGCTGACCGACATCG	JL	29163486
IGLJ7*02	MF989853	MF-M0	IGLJ7; IGLJ7-V7	1	TGTTATGTTGGGAAGAGGCACCAGGCTGACCGTCATCG	JL	29163486; 27525066; 25319530
IGLJ7*03	MF989854	MF-M0		1	TGTTATGTTCAGAAGAGGCACCAGGCTGACCGTCATCG	JL	29163486
LJI.Rh_IGLJ6.1	MF989453	Rh-LJI		1	TGATGTGTTCGGAAGTGGCACCAAGTTGACCATCCTCG	JL	31080066	EU359729
IGHV1-AAU*01	MF989467	MF-M0		1	CAGGTCCAGCTGGTGCAGTCCGGGGCTGAGGTGAAGAAGCCTGGGGCCTCAGTGAAGGTTTCCTGCAAGGCTTCTGGATTCACCTTCGGCAGCTATGCTATCAGCTGGGTGCGACAGGCCCCTGGACAAGGGCTTGAGTGGATGGGAGTGATCATCCCTCTTGTTGGTATAACAAACTACGCAGAGAAGTTCCAGGGCAGAGTCACGATTACCGCGGACACGTCCACAAGCACAGCCTACATGGAGCTGAGCAGCCTGAGATCTGAGGACACGGCCGTGTATTACTGTGCGAGAGG	VH	29163486	AY161066
IGHV1-AAU*02	MF989661	MF-M?		2	CAGGTCCAGCTGGTGCAGTCCGGGGCTGAGGTGAAGAAGCCTGGGGCCTCAGTGAAGCTCTCCTGCAAGGCTTCTGGATACACCTTCAGCATCTATGCCATCAGTTGGGTGCGACAGGCCCCTGGACAAGGGCTTGAGTGGATGGGAGGGATCATCCCTCTTGTTGGTATAACAAACTACGCACAGAAGTTCCAGGGCAGAGTCACGATTACCGCGGACACGTCCACAAGCACAGCCTACATGGAGCTGAGCAGCCTGAGATCTGAGGACACGGCCGTGTATTACTGTGCGAG	VH	29163486	KU592941;KY196572
IGHV1-ABW*01	MF989481	MF-M0	IGHV1-AGS*01	1	GAGGTCCAGCTGGTGCAGTCTGGGGCTGAGGTGAAGAAGCCTGGGGCCTCCGTGAAAATCTCCTGCAAGGCTTCTGGATACACCTTCACCGACCACTACCTGAACTGGGTGCGACAGGCTCCTGGAAAAGGGCTTGAGTGGATGGGAGGTGTTGATCCTGAAGATGGTGAAGCAGACTACGCACAGAAGTTCCAGGACAGAGTCACCATCACCGCGGACATGTCTACAGACACAGCCTACATGGAGCTGAGCAGCCTGAGATCTGAGGACACGGCCGTGTATTACTGTGCAAGAGA	VH	29163486	MF989474
IGHV1-AEP*01	MF989475	MF-M0	IGHV1-C*01; LJI.Rh_IGHV1.124	1	CAGGTGCAGCTGGTGCAGTCTGGGGCTGAGATTAAGCAGCCTGGGGCCTCAGTGAAGCTCTCCTGCAAGGCTTCTGGATATACCTTCACTAGCTACTACATGCACTGGGTGAGACAGGCCCCTGGACAAGGCCTTGAGTGGATAGGACTGATCTCCCCTTACAATGGTAACAAAGGCTACGCACAGAACTTCCAGGGCAGAGTCACCATAACTACGGACACGTCCACGAGCACAGGCTACATGGAGCTGAGCAGCCTGAGATCTGAGGACACAGCCGTGTATTACTGTACGAGAGA	VH	29163486; 25858157; 31080066	KU593301;KP710512;DQ437776
IGHV1-AFG*01	MF989479	MF-M0		1	CAGGTGCAGCTGGTGCAGTCTGGGGCTGAGGTGAAGAAGCCTGGATCCTCAGTGAAGGTCTCCTGCAAGGCTTCCGGATACACCTTCACTGACTACTACATGCACTGGGTGCGACAGGCCCCTGGACAAGGGCTTGAGTGGATGGGAGAAATCAACCCAAAAACTGGTGGCACAAACTATGCACAGAAGTTCCAGGGCAGAGTCACCACGACCAGAGACACATCGACGAGCACAGCCTACATGGAGCTGAGCAGCCTGAGATCTGAGGACACGGCCGTGTATTACTGTGAGAGAGA	VH	29163486
IGHV1-AFS*01	MF989477	MF-M0	LJI.Rh_IGHV1.105	1	CAGGTGCAGCTGGTGCAGTCTGGGGCTGAGGTGAAGAAGCCTGGGTCCTCAGTGAAGGTATCCTGCAAGGCTTCCGGATACACCTTCACTGACTACTACATGCACTGGGTGCGACAGGCCCCTCGACAAGGGCTTGAGTGGATGGGATGGATCAACCCTTACAATGGCAACACAAAGTATGCACAGAAGTTCCAGGGCAGAGTCACCATGACCAGAGACACATCGACGAGCACAGCCTACATGGAGCTGAGCAGCCTGAGATCTGAGGACACGGCCGTGTATTACTGTGCGAGAGA	VH	29163486; 31080066	KU593298;AY161064
IGHV1-Kc		17573	IGHV1c; VH1.59	1	GAGGTCCAGCTGGTGCAGTCTGGGGCTGAAGTGAAGAAGCCTGGGGCCTCAGTGAAGGTCTCCTGCAAGGTTTCCGGATACACCTTCACCGAATTATCCATGCACTGGGTGCGACAGGCCCCTGGAAAAGGGCTTGAGTGGATGGGAGGTGTTGATCCTGTATATGGTGAAATAATACACGCAGAGAAGTTCCAGGGCAGAGTCACCATGACCGAGGACACGTCTACAGACACAGCCTACATGGAGCTGAGCAGCCTGAGATCTGAGGACACGGCCGTGTATTACTGTGCGAGA	VH	27525066; 25319552	KU593221;KU593031;KY196574;KU737970;AY161055
IGHV1-Kl		17573	IGHV1l; VH1.23	1	CAGGTGCAGCTGGTGCAGTCTGGGGCTGAGGTGAAGAAGCCTGGGTCCTCAGTGAAGGTATCCTGCAAGGCTTCCGGATACACCTTCACTGACTACTACATGCACTGGGTGCGACAGGCCCCTCGACAAGGGCTTGAGTGGATGGGATGGATCAACCCTTACAATGGCAACACAAAGTATGCACAGAAGTTCCAGGGCAGAGTCACCATGACCAGAGACACATCGACGAGCACAGCCTACATGGAGCTGAGCAGCCTGAGATCTGAGGACACGGCCGTGTATTACTGTGCGAGA	VH	27525066; 25319553	MF989477;KU593168;KU592875;KU593298;AY161064
IGHV1-Korf4		17573	IGHV1orf-4; VH1.16; IGHV1-1	1	CAGGTGCAGCTGGTGCAGTCTGGGGCTGAGATTAAGCAGCCTGGGGCCTCAGTGAAGCTCTCCTGCAAGGCTTCTGGATATACCTTCACTAGCTACTACATGCACTGGGTGAGACAGGCCCCTGGACAAGGCCTTGAGTGGATAGGACTGATCTCCCCTTACAATGGTAACAAAGGCTACGCACAGAACTTCCAGGGCAGAGTCACCATAACTACGGACACGTCCACGAGCACAGGCTACATGGAGCTGAGCAGCCTGAGATCTGAGGACACAGCCGTGTATTACTGTACGAGA	VH	27525066; 25319554	MF989475;KU593165;KU593108;KU592945;KU592873;KU593301;KP710512;DQ437776
IGHV1-Korf5		17573	IGHV1orf-5; VH1.53	1	GAGGTCCAGCTGGTGCAGTCTGGGGCTGAGGTGAAGAAGCCTGGGGCCTCCGTGAAAATCTCCTGCAAGGCTTCTGGATACACCTTCACCGACTACTACCTGCACTGGGTGCGACAGGCTCCTGGAAAAGGGCTTGAGTGGATGGGACGTGTTGATCCTGAAGATGGTGAAGCAATACACGCACAGAAGTTCCAGGACAGAGTCACCATCACCGCGGACACGTCTACAGACACAGCCTACATGGAGCTGAGCAGCCTGAGATCTGAGGACACGGCCGTGTATTACTGTGCAACA	VH	27525066; 25319555	MF989474;KU593219;KU593110;KU592874;KU593309;DQ437777
IGHV2-ABG*01	MF989455	MF-M0	LJI.Rh_IGHV2.118	1	CAGGTGACCTTGAAGGAGTCTGGTCCTGCGCTGGTGAAACCCACACAGACCCTCACGCTGACCTGCACCTTCTCTGGGTTCTCACTCAGCACTAGTGGTATGGGTGTGGGCTGGATCCGTCAGCCCTCACGGAAGACCCTGGAGTGGCTTGCACACATTTATTGGGATGATGATAAGCGCTACAGCACATCTCTGAAGAGCAGGCTCACCATCTCCAAGGACACCTCCAAAAACCAGGTGGTTCTAACAATGACCAACATGGACCCTATGGACACAGCCACATATTACTGTGCACGGAGAC	VH	29163486; 31080066	KX099166;KX099160
IGHV2-ABG*02	MF989662	MF-M?		2	CAGGTCACCTTGAAGGAGTCTGGTCCTGCGCTCGTGAAACCCACACAGACCCTCACGCTGACCTGCACCTTCTCTGGGTTCTCACTCACCACTAGTGGTATGGGTGTGGGCTGGATCCGTCAGCCCCCAGGGAAGGCCCTGGAGTGGCTGGCACTCATTTATTGGGATGATGATAAGCGCTACAGCACATCTCTGAAGAGCAGGCTCACCATCTCCAAGGACACCTCCAAAAACCAGGTGGTTCTAACAATGACCAACATGGACCCTGTGGACACAGCCACATATTACTGTGCACGG	VH	29163486
IGHV2-ABU*01	MF989476	MF-M0		1	CAGGTGACCTTGAAGGAGTCTGGTCCTGCGCTGGTGAAACCCACACAGACCCTCACGCTGACCTGCACCTTCTCTGGGTTCTCACTCACCACTAGTGGAATGGGTGTGGGCTGGATCCGTCAGCCCCCAGGGAAGGCCCTGGAGTGGCTTGCAAGCATTTATTGGGATGATGATAAGCGCTACAGCACATCTCTGAAGAGCAGGCTCACCATCTCCAAGGACACCTCCAAGAACCAGGTTGTCCTTACAATGACCAACATGGACCCTGTGGACACAGCCACATATTACTGTGCACGGGGAG	VH	29163486
IGHV2-ACK*01	MF989451	MF-M0		1	CAGGTGACCTTGAAGGAGTCTGGTCCTGCGCTAGTGAAACCCACACAGACCCTCACGCTGACCTGCACCTTCTCTGGGTTCTCACTCAGCACTTCTGGAATGCGTGTGAGCTGGATCCGTCAGCCCCCAGGAAAGGCCCTGGAGTGGCTTGCACGCATTGATTGGGATGATGATAAATACTACAGCACATCTCTGAAGAGCAGGCTCACCATCTCCAAGGACACCTCCAAGAACCAGGTTGTCCTTACAATGACCAACATGGACCCTGTGGACACAGCCACATATTACTGTGCACGGAGAC	VH	29163486
IGHV2-AEI*01	MF989451	MF-M0		1	CAGGTGACCTTGAAGGAGTCTGGTCCTGCGCTGGTGAAACCCACACAGACCCTCACGCTGACCTGCACCTTCTCTGGGTTCTCACTCAGCACTTCTGGAATGGGTGTGGGCTGGATCCGTCAGCCCCCAGGGAAGGCCCTGGAGTGGCTGGCACGCATTGATTGGGATGATGATAAATACTACAGCACATCTCTGAAGAGCAGACTCACCATCTCCAAGGACACCTCCAAGAACCAAGTGGTTCTAACAATAACCAACGTAGACCCTGTGGACACAGCCACATATTACTGTGCACGGAGAC	VH	29163486
IGHV2-AEY*01	MF989456	MF-M0	LJI.Rh_IGHV2.173	1	CAGGTGACCTTGAAGGAGTCTGGTCCTGCGCTGGTGAAACCCACACAGACCCTCACGCTGACCTGCACCTTCTCTGGGTTCTCACTCAGCACTAGTGGTATGGGTGTGGGCTGGATCCGTCAGCCCCCAGGGAAGGCCCTGGAATGGCTTGCAAGCATTTATTGGGATGATGATAAATACTACAGCACATCTCTGAAGAGCAGGCTCACCATCTCCAAGGACACCTCCAAAAACCAGGTGGTTCTAACAATGACCAACATGGACCCTGTGGACACAGCCACATATTACTGTGCACGGGTAC	VH	29163486; 31080066	KU593175;DQ437789
IGHV2-Korf1		17573	IGHV2orf-1; VH2.25	1	CAGGTGACCTTGAAGGAGTCTGGTCCTGCGCTGGTGAAACCCACACAGACCCTCACGCTGACCTGCACCTTCTCTGGGTTCTCACTCAGCACTAGTGGTATGGGTGTGGGCTGGATCCGTCAGCCCCCAGGGAAGGCCCTGGAATGGCTTGCAAGCATTTATTGGGATGATGATAAATACTACAGCACATCTCTGAAGAGCAGGCTCACCATCTCCAAGGACACCTCCAAAAACCAGGTGGTTCTAACAATGACCAACATGGACCCTGTGGACACAGCCACATATTACTGTGCACGG	VH	27525066; 25319556	MF989456;KU593223;KU593175;DQ437789
IGHV2-S3		17573	VH2.3; IGHV2-2 orf; LJI.Rh_IGHV2.7	1	CAGGTCACCTTGAAGGAGTCTGATCCTGCGCTAGTGAAACCCACACAGACCCTCACGCTGACCTGCACCTTCTCTGGGTTCTCACTCAGCACTTCTGGAATGGGTGTGGACGGGATCCGTCAGCCCCCAGGGAAGGCCCTGGAGTGGCTTGCACGCATTGATTGGGATGATGATAAATACTACAGCCCATCGCTGAAGAGCAGGCTCACCATCTCCAAGGACACCTCCAAGAACCAGGTTGTCCTTACAATGACCAACATGGACCCTGTGGACACAGCCACATATTACTGTGCACGGAGAC	VH	27525066; 25319573; 31080066	XM_028851997;MF989571
IGHV3-AAB*01	MF989485	MF-M0	VH3.33; IGHV3-S33; LJI.Rh_IGHV3.73	1	GACGTGCAGCTGGTGGAGTCTGGGGGAGGCTTGGTAAAGCCTGGGGGGTCCCTGAGACTCTCTTGTGTAGCCTCTGGGTTCACCTTCAGTAGCTACGAAATGCACTGGGTCCGCCAGGCTCCAGGAAAGGGTCTGGAGTGGGTCTCAGTTATTAGTGAAAGTGGTGGTACCACATACTACGCAGACTCCGTGAAGGGCCGATTCACCATCTCCAGAGACAACGCCAAGAACTCACTGTTTCTGCAAATGAACAGCCTGAGAGCCGAGGACACGGCCGTGTATTACTGTACTAGAGA	VH	29163486; 27525066; 25319573; 31080066
IGHV3-AAB*02	MF989607	MF-M?	LJI.Rh_IGHV3.73.a	1	GAGGTGCAGCTGGTGGAGTCTGGGGGAGGCTTGGTAAAGCCTGGGGGGTCCCTGAGACTCTCTTGTGTAGCCTCTGGGTTCACCTTCAGTAGCTATGTTATGCACTGGGTCCGCCAGGCTCCAGGAAAGGGTCTGGAGTGGGTCTCAGTTATTAGTGAAAGTGGTGGTACCACATACTACGCAGACTCTGTGAAGGGCCGATTCACCATCTCCAGAGACAACGCCAAGAACTCACTGTTTCTGCAAATGAACAGCCTGAGAGCCGAGGACACGGCCGTGTATTACTGTACTAGAGA	VH	29163486; 31080066
IGHV3-AAD*01	MF989451	MF-M0	VH3.48; IGHV3-S48	1	GAGGTGCAGCTGGTAGAGTCTGGGGGAGGCTTGGTCCAGCCTGGCGGGTCCCTGAGGCTCTCCTGTGCAACCTCTGGATTCACCTTCAGTAACTACTGGATGTTCTGGGTCCGCCAGGCTCCAGGGAAGGGGCTGGAGTGGGTCTCAAGTATTAGTGGTAGCAGTAGTAGCACATACTACCCAGACTCTGTCAAGGGCCGATTTACCATCTCCAGAGACAACGCCAAGAACACGCTGTATCTGCAAATGAACAGCCCGAGAGCCGAGGACACGGCTGTCTATTACTGTGCGAGAGA	VH	29163486; 27525066; 25319573
IGHV3-ABA*01	MF989477	MF-M0	LJI.Rh_IGHV3.103	1	GAGGTGCAGCTAGTGGAGTCTGGGGGAGGCTTGGTCCAGCCTGGGGGGTCCCTGAGACTCTCCTGTGCAGCCTCTGGATTCACCTTCAGTAGTTACGACATGAGCTGGGTCCGCCAGGCTCTGGGAAAGGGACTGGAGTGGGTCTCATCCATTAGTAACACTGGTAAAACCATATACTACGCTGACTCCGTGAAGGGCCGATTCACCATCTCCAGAGACAACGCCAAGAACTCGCTGTCTCTGCAAATGAACAGCCTGAAAACCGAGGACACGGCCGTGTATTACTGTACTAGGGA	VH	29163486; 31080066	KU593279;DQ437810
IGHV3-ABH*01	MF989451	MF-M0		1	GAGGTGCAGCTGGTGGAGTCTGAGGGAAATTTTGTGCAGCCTGGAGGGTCCCTGAGACTCTCTTGTGCAGCCTCTGGATTCACCTTTAGCAGCTGTGATTTGGACTGGATTCGCCATGCTCCAGGAAAGGGGCTGGAGTGGGTCTCTGGTATTAGTATTGCTGGTAGCACATATTATGCAAACTCTGTAAAAGGCCGATTCGCCATCTCCAGAGGCAATGCCAAAAACACACTATATCTTCAAATGTACAGTCTGATAGCTGAAGACACAGCCATTTATTACTGTGTGAGTGAAG	VH	29163486	BK009060;BK009041
IGHV3-ABH*02	MF989592	MF-M?		2	GAGGTGCAGCTGGTGGAGTCTGAGGGAAATTTCGTGCAGCCTGGAGGGTCCCTGAGACTCTCTTGTGCAGCCTCTGGATTCACCTTTAGCAGCTGTGATTTGGACTGGATTCGCCATGCTCCAGGAAAGGGGCTGGAGTGGGTCTCTGGTATTAGTATTGCTGGTAGCACGTATTATGCAAACTCTGTAAACAGTCTATTCGCCATCTCCAGAGGCAATGCCAAAAACACACTGTATCTTCAAATGAACAGTCTGATAGCTGAGGACACAGCCATTTATTACTGTGTGAGTGAAG	VH	29163486
IGHV3-ABH*03	MF989593	MF-M?		2	GAGGTGCAGCTGGTGGAGTCTGAGGGAAATTTCGTGCAGCCTGGAGGGTCCCTGAGACTCTCTTGTGCAGTCTCTGGATTCACCTTTAGCAGCTGTGATTTGGACTGGATTCGCCATGCTCCAGGAAAGGGGCTGGAGTGGGTCTCTGGTATTAGTATTGCTGGTAGCACGTATTATGCAAACTCTGTAAACAGTCTATTCGCCATCTCCAGAGGCAATGCCAAAAACACACTGTATCTTCAAATGAACAGTCTGATAGCTGAGGACACAGCCATTTATTACTGTGTGAGTGAAG	VH	29163486
IGHV3-ABJ*01	MF989451	MF-M0		1	GAGGTGCAGCTGGTGGAGTCTGGGGGCGGCTTGGCAAAGCCTGGGGGGTCCCTGAGACTCTCCTGTGCAGCCTCTGGATTCACCTTCAGTAACTACTGGATGTACTGGGTTCGCCAGGCACCAGGGAAGGGGCTGGAGTGGATCTCAGCTATTAATAGTGCTGGTAGTAGCACATACTATGCAGACTCCGTGAAGGGCAGATTCACCATCTCCAGAGAGAACGCCAAGAACACACTGTATCTTCAAATGGACAGCCTGAGAGCTGAGGACACGGCTGTCTATTACTGTGCGGGAGA	VH	29163486
IGHV3-ABK*01	MF989451	MF-M0	VH3.41; IGHV3-S41	1	GAGGTGCAGCTGGTGGAGTCTGGGGGCGGCCTGGTAAAGCCTGGGGGGTCCCTGAGACTCTCCTGCGCAGCCTCTGGATTCACCTTCAGTGACTACTACATGCACTGGGTCCGCCAGGCTTCAGGGAAGGGGCTGGAGTGGGTCTCACGTATTAGTAATGGTGGTGGTAGCACATGGTACGCAGACTCCGTGAAGGGCAGATTCACCATCTCCAGAGAGAACGCCAAGAACACACTGTATTTTCAAATGGACAGCCTGAGAGCTGAGGACACGGCTGTCTATTACTGTGCGAGAGA	VH	29163486; 27525066; 25319573
IGHV3-ABY*01	MF989476	MF-M0	LJI.Rh_IGHV3.172	1	GAGGTGCAGCTGGTGGAGTCCGGGGGAGGCTTGGTCCAGCCTGGCGGGTCCCTGAGACTCTCCTGTGCAGCCTCTGGATTCACCTTCAGTGATTATGCTATGGACTGGGTCCGCCAGGCTCCAGGAAAGGGGCTGGAGTGGGTGGGTTTCATTAGAAGCAAAGCTTATGGTGGGACAGCAGAATACGCCGCGTCTGTGAAAGGCAGATTCACCATCTCCAGAGATGATTCAAAGAACACGGCGTATCTGCAAATGAGCAGCCTGAAAACCGAGGACACGGCCGTGTATTACTGTACTAGAGA	VH	29163486; 31080066	AF173907
IGHV3-ABY*03	MF989590	MF-M?		2	GAGGTGCAGCTGGTGGAGTCTGGGGGAGGCTTGGTCCAGCCTGGGGGGTCCCTGAGACTCTCCTGTGCAGCCTCTGGATTCACCTTCAGTAACCACTACATGTACTGGGTCCGCCAGGCTCCAGGAAAGGGGCTGGAGTGGGTGGGTTTCATTAGAAGCAAAGCTTATGGTGGGACAGCAGAATACGCCGCGTCTGTGAAAGGCAGATTCACCATCTCCAGAGATGATTCAAAGAACACGGCGTATCTGCAAATGAACAGCCTGAAAACCGAGGACACGGCCGTGTATTACTGTGCTAGAGA	VH	29163486
IGHV3-ABZ*01	MF989451	MF-M0	LJI.Rh_IGHV3.152; IGHV3orf-17; VH3.47; IGHV3-Korf17	1	GAGGTGCAGCTGGTGGAGTCTGGGGGCGGCTTGGCACAGCCTGGGGGGTCCCTGAGACTCTCCTGTGCAGCCTCTGGATTCACCTTCAGTGACCACTACATGGACTGGGTCCGCCAGGCTCCAGGGAAGGGCCTGGAGTGGGTTAGCCGTATTAGAAACAAAGCTAACAGTTACACAACAGAATACGCCGCGTCTGTGAAAGGCAGATTCACCATCTCAAGGGATGATTCAAAGAACACACTGTATCTGCAAATGAGCAGCCTGAAAACCGAGGACACGGCTGTGTATTACTGTGCTAGAGA	VH	29163486; 31080066	KY196626;DQ437807
IGHV3-ACA*01	MF989474	MF-M0	IGHV3-S29; VH3.29	1	GAGGTGCAGCTGGTGGAGTCTGGGGGAGGCCTGGTCCAGCCTGGCGGGTCCCTGAGACTCTCCTGTGCAGCCTCTGGATTCACCTTCAGTAGTTCTGCTATGCACTGGGTCCGCCAGGCTTCTGGGAAAGGACTGGAGTGGGTTGGACGTATTAGAAGCAAATCTAACAATTACGAGACAGGATACGCTGCGTCGGTGAAAGGCAGGTTCACCATCTCCAGAGATGATTCAAAGAACACGGCGTATCTGCAAATGAACAGCCTGAAAACCGAGGACACGGCCGTGTATTACTGTACCACAGA	VH	29163486; 27525066; 25319556
IGHV3-ACI*01	MF989475	MF-M0		1	GAGGTGCAGCTGGTGGAGTCTGGGGGAGGCTTGGTCCAGCCTGGGGGATCCCTGAGACTCTCCTGTGCAGCCTCTGGATTCACCTTCAGTGACGACTACATGGAGTGGGTCCGCCAGGCTCCAGGAAAGGGGCTGGAGTGGGTTGGACAAATTAATCCTAATGGGGGTACCACATTCCTCATGGATTCCGTGAAGGGCCGATTCACCATCTCCAGAGACAACGCCAAGAACACGCTTTATCTGCAAATTAACAGCCTGAAAATAGAGGACACGGCCGTGTATTACTGTACTAGGCA	VH	29163486
IGHV3-ACN*01	MF989451	MF-M0		1	GAGGTGCAGCTGGTAGAGTCTGGGGGAGGCTTAGTCCAGCCTGGCGGGTCCCTGAGACTCTCCTGTGCAACCTCTGGATTCACCTTCAGTAACTACTGGATGTACTGGTTCCGCCAGGCTCCAGGGAAGGGGCTGGAGTGGGTCTCAAGTATTAGTGGTAGCAGTAGTAACACATACTACCCAGACTCTGTCAAGGGCCGATTCACCATCTCCAGAGACAACGCCAAGAACACGCTGTATCTGCAAATGAACAGCCTGAGAGCCGAGGACACGGCTGTCTATTACTGTGCGAGAGA	VH	29163486	DQ437802
IGHV3-ACZ*01	MF989451	MF-M0		1	GAGGTGCAGCTGGTGGAGTCTGGGGGAGGCTTGGTCCAGCCTGGGGGTTCCCTGAGACTCTCCTGTGCAGCCTCCGGATTCACCTTTAGTAACTACTGGATGAGCTGGGTCCGCCAGGCTCCAGGGAAGGGGCTGGAGTGGGTTGGATTTATTAAAAACAAAGCCGATGGTGGAACAGCAGCATACGCCGAATCTGTGAAAGGCAGATTCACTATCTCAAGAGATGATTCAAAGAACACACTGTACCTGCAAATGAACAGCCTGAAAACCGAGGACACGGCCGTGTATTACTGTGCTAGAGA	VH	29163486
IGHV3-ACZ*02	MF989584	MF-M?		2	GAGGTGCAGCTGGTGGAGTCTGGGGGAGGCTTGGTCCAGCCTGGGGGGTCCCTGAGACTCTCCTGTGCAGCCTCCGGATTCACCTTTAGTAACTACTGGATGAGCTGGGTCCGCCAGGCTCCAGGGAAGGGGCTGGAGTGGGTTGGATTTATTAAAAACAAAGCCGATGGTGGAACAGCAGCATACGCCGAATCTGTGAAAGGCAGATTCACTATCTCAAGAGATGATTCAAAGAACACACTGTACCTGCAAATGAACAGCCTGAAAACCGAGGACACGGCCGTGTATTACTGCACCACAGA	VH	29163486
IGHV3-ACZ*03	MF989585	MF-M?	IGHV3-W*02; VH3.54; IGHV3-S54; LJI.Rh_IGHV3.187.a	1	GAGGTGCAGCTGGTGGAGTCTGGGGGAGGCTTGGTCCAGCCTGGGGGATCCCTGAGACTCTCCTGTGCAGCCTCTGGATTCACCTTCAGTAACTACTGGATGAACTGGGTCCGCCAGGCTCCAGGGAAGGGGCTGGAGTGGGTTGGATTTATTAAAAACAAAGCCGATGGTGGAACAGCAGCATACGCCGAATCTGTGAAAGGCAGATTCACTATCTCAAGAGATGATTCAAAGAACACACTGTACCTGCAAATGAACAGCCTGAAAACCGAGGACACGGCCGTGTATTACTGTACTAGAGA	VH	29163486; 27525066; 25319578; 31080066; 25858157	KP710520;DQ437819
IGHV3-ACZ*04	MF989586	MF-M?		2	GAGGTGCAGCTGGTGGAGTCTGGGGGCGGCTTGGCAAAGCCTGGGGGGTCCCTGAGACTCTCCTGTGCAGCCTCTGGATTCACCTTCAGTAACTACTGGATGAACTGGGTCCGCCAGGCTCCAGGGAAGGGGCTGGAGTGGGTTGGATTTATTAAAAACAAAGCCGATGGTGGAACAGCAGCATACGCCGAATCTGTGAAAGGCAGATTCACTATCTCAAGAGATGATTCAAAGAACACACTGTACCTGCAAATGAACAGCCTGAAAACCGAGGACACGGCCGTGTATTACTGTACTAGAGA	VH	29163486
IGHV3-ADF*01	MF989451	MF-M0		1	GAGGTGCAGCTGGTGGAGTCTGGGGCAGGCTTGGTCCAGCCTGGCGGGTCCCTGAGACTCTCCTGTGCAGCCTCTGGATTCACCTTCAGTAACTCCTGGATGAGCTGGGTCCGCCAGGCTCCAGGCAAGGGGCTAGAGTGGGTTGCCCGTATTAAAAGGAAAGCTGACGGTGAGACAGCAGATTACGCCGCATCTGTGAAAGGCAGATTCACCATCTCAAGAGACGATTCAAAGAACACACTGTACCTGCAAATGAACAGCCTGAAAACCGAGGACACGGCCGTGTATTACTGCACCACAGA	VH	29163486	DQ437824
IGHV3-ADL*01	MF989492	MF-M0		1	GAGGTGCAGCTGGTGGAGTCTGGGGGCGGCTTGGCAAAGCCTGGGGGGTCCCTGAGACTCTCCTGTGCAGCCTCTGGATTCACCTTCAGTAGCTACTGGATGAACTGGGTCCGCCAGGCTCCAGGAAAGGGGCTGGAGTGGGTCTCAGCTATTAATAGTGGTGGGGGTAGCACATACTACGCAGACTCCGTGAAGGGCCGATTCACCATCTCCAGAGACAACTCAAAGAACACGCTCTCCCTGCAAATGAACAGCCTGAGAGCGGAGGACACGGCCGTGTATTACTGTGCGAAAGA	VH	29163486	KF948264
IGHV3-ADM*01	MF989451	MF-M0	IGHV3orf-4; VH3.45; IGHV3-Korf4	1	GAGGTGCAGCTGGTGGAGTCTGGGGGAGGCTTGGTACAGCCTGGGGGGTCCCTGAGACTCTCCTGTACAGCCTCTGGATTCACCTTCAGTAGCACCAGGATAAACTGGATCCGACAGTCTCCAGGGAAGAGGCTGGAGTGGGTGGCCGACATAAAGTACGATGGAAGTGAGAAATACTATGTAGACTCTGTGAAGGGCCGATTCACTATCTCCAGAGACAATGCCAAGAACTCCCTCTATCTGCAAATGAACAGCCTGAGAGCTGAGGACACAGCCGTGTATTACTGTGTGAGAGA	VH	29163486	DQ437795
IGHV3-ADN*01	MF989451	MF-M0		1	GAGGTGCAGCTGGTGGAGTCTGGGGGAGGCTTGGTACAGCCTGGGGGGTCCCTGAGACTCTCCTGTGCAGCCTCCGGATTCACCTCGGGTAACTCTGACTTGATCTGGATCCGCCAGGCTCCAGGGAAGGGTCTGGAGTGGGTCTCATACATTAGTAGTGGTGGTAGCATATACTACTCAGACTCTGTGAAGGGCCGATTCACCATCTCCAGAGACAACGCCAAGAACACGCTGTATCTGCAAATGAGCAGCCTGAGAGTGGAGGACACGGCCGTGTATTACTGTGCAAAAGA	VH	29163486
IGHV3-ADO*01	MF989474	MF-M0	LJI.Rh_IGHV3.88	1	GAGGTGCGGCTGGTGGAGTCTGGGGGAGGCTTGGTCCAGCCTGGCGGGTCCCTGAGACTCTCCTGTGCAGCCTCTGGATTCACCTTCAGTGACTACTACATGAGCTGGGTCCGCCAGGCTCCAGGGAAGGGGCCGGAGTGGGTAGGTTTCATTAGAAACAAAGCTAATGGTGGGACAGCAGAATACGCCGCGTCTGTGAAAGGCAGATTCACCATCTCAAGAGATGATTCCAAAAGCATTGCCAGTCTGCAAATGAACAGCCTGAAAACCGAGGACACGGCCGTGTATTACTGTGCTAGAGA	VH	29163486; 31080066	DQ437834
IGHV3-ADO*02	MF989582	MF-M?		2	GAAGTGCAGCTGGTGGACTCTGGGAGAGGCTTGGTCCAGCCTGGGGGGTCCCTAAGACTCTCCTGTGCAGTCTCTGGATTCACCTTCAGTGACCACTACATGAGCTGGGTCCGCCAGGCTCCAGGGAAGGGGCCGGAGTGGGTAGGTTTCATGAGAAACAAAGCTAATGGTGGGAGAACAGAATACGCCGCGTCTGGGAAAGGCAGATTCACTATCTCAAGAGATGATTCCAAAAGCATCGCCAGTCTGCAAATGAGCAGCCTGAAAACCGAGGACACAGCCGTGTATTACTGTGCCAGAAA	VH	29163486
IGHV3-ADR*01	MF989475	MF-M0	LJI.Rh_IGHV3.122	1	GAGGTGCAGCTGGTGGAGTCTGGGGGCGGCTTGGCAAAGCCTGGGGGGTCCCTGAGACTCTCCTGCGCAGCCTCCGGATTCACCTTCAGTGACTACTACATGGACTGGGTCCGCCAGGCTCCAGGGAAGGGGCTGGAGTGGGTCTCACGTATTAGTAATGGTGGTGGTAGCACATGGTACGCAGACTCCGTGAAGGGCAGATTCACCATCTCCAGAGAGAACGCCAAGAACACACTGTATCTTCAAATGAACAGCCTGAGAGCTGAGGACACGGCTGTCTATTACTGTGCGAAAGA	VH	29163486; 31080066	AF173920
IGHV3-ADR*03	MF989621	MF-M?		2	GAGGTGCAGCTGGTGGAGTCTGGGGGCGGCTTGGCAAAGCCTGGGGGGTCCCTGAGACTCTCCTGTGCAGCCTCCGGATTCACCTTCAGTGACTACTACATGGACTGGGTCCGCCAGGCTCCAGGGAAGGGGCTGGAGTGGGTCTCACGTATTAGTAATGGTGGTGGTAGCACATGGTACGCAGACTCCGTGAAGGGCAGATTCACCATCTCCAGAGAGAACGCCAAGAACACACTGTATCTTCAAATGGACAGCCTGAGAGCTGAGGACACGGCTGTCTATTACTGTGCGAGAGA	VH	29163486
IGHV3-ADU*01	MF989451	MF-M0		1	GAGGTGCAGCTGGTGGAGTCTGGGGGAGGCTTGGTACAGCCTGGCCGGTCCCTGAGACCCTCCTGTTCAGCCTCTGGATTCACTTTCAGTAGCTATGGCATGCACTGGGTCCGCCAGGCTCCGGAAGAGGGGCTGGTGTGGGTTTCATACATTGGTAGTAGTACCATGTACTACGCAGACTCTGTGAAGGGCCGATTCACCATCTCCAGAGACAATGCCAAGAACTCGCTGTATCTGCAAATGAACAGCCTGAGAGCTGAGGACACGGCTGTGTATTACTGTGTGAGAGA	VH	29163486
IGHV3-ADU*02	MF989606	MF-M?		2	GAGGTGCAGCTGGTGGAGTCTGGGGGAGGCTTGGTACAGCCTGGCCGGTCCCTGAGACTCTCCTGTGCAGCCTCTGGATTCACTTTCAGTAGCTATGGCATGCACTGGGTCCGCCAGGCTCCGGAAGAGGGGCTGGTGTGGGTTTCATACATTGGTAGTAGTACCATGTACTACGCAGACTCCGTGAAGGGCCGATTCACCATCTCCAGAGACAATGCCAAGAACTCGCTGTATCTGCAAATGAACAGCCTGAGAGCCGAGGACACGGCTGTGTATTACTGTGTGAGAGA	VH	29163486
IGHV3-ADU*03	MF989604	MF-M?		2	GAGGTGCAGCTGGTGGAGTCTGGGGGAGGCCTGGTCCAGCCTGGCGGGTCCCTGAGACCCTCCTGTGCAGCCTCTGGATTCACCTTCAGTAGTTATGGCATGCACTGGGTCCGCCAGGCTCCGGAAGAGGGGCTGGTGTGGGTTTCATACATTGGTAGTAGTACCATGTACTACGCAGACTCCGTGAAGGGCCGATTCACCATCTCCAGAGACAATGCCAAGAACTCGCTGTATCTGCAAATGAACAGCCTGAGAGCCGAGGACACGGCTGTGTATTACTGTGTGAGAGA	VH	29163486
IGHV3-ADW*01	MF989480	MF-M0	IGHV3-G*01; LJI.Rh_IGHV3.194	1	GAGGTGCAGCGGGTGGAGTCTGGGGGAGGCTTGGTGCAACCTGGGGGGTCCCTGAGACTCTCCTGTGCAGCATCTGGATTCACCATCAGTAGCTCCTGGATGAACTGGGACTTCCAGGCTCCAGGAAAGGGGCTGGAGTGTGTCTCACATATTAGTAGTGGTGTTAGCACAGACTACCCAGATTCTATCAAGGGCCAATTCACCATCTCCAGAGACAATACCGAGACCATGCTGTATGTGCAAATGAACAGCCTGAGAGCTGAGGACATGGCTGTGAATTACTGTGCAAGAGA	VH	29163486; 25858157	KP710513;DQ437796
IGHV3-ADW*02	MF989610	MF-M?		2	GAGGTGCAGCGGGTGGAGTCTGGGGGAGGCTTGGTGCAGCCTGGGGGGTCCCTGAGACTCTCCTGTGCAGCATCTGGATTCACCATCAGTAGCTCCTGGATGAACTGGGACTTCCAGGCTCCAGGAAAGGGGCTGGAGTGTGTCTCACATATTAGTAGTGGTGTTAGCACAGACTACCCAGATTCTATCAAGGGCCAATTCACCATCTCCAGAGACAATACCGAGACCATGCTGTATGTGCAAATGAACAGCCTGAGAGCTGAGGACATGGCTGTGAATTACTGTGCAAGAGA	VH	29163486
IGHV3-ADW*03	MF989611	MF-M?		2	GAGGTGCAGCTGGTGGAGTCTGGGGGAGGCTTGGTGCAACCTGGGGGGTCCCTGAGACTCTCCTGTGCAGCATCTGGATTCACCATCAGTAGCTCCTGGATGAACTGGGACTTCCAGGCTCCAGGAAAGGGGCTGGAGTGTGTCTCACATATTAGTAGTGGTGTTAGCACAGACTACCCAGATTCTATCAAGGGCCAATTCACCATCTCCAGAGACAATACCGAGACCATGCTGTATGTGCAAATGAACAGCCTGAGAGCTGAGGACATGGCTGTGAATTACTGTGCAAGAGA	VH	29163486
IGHV3-ADX*01	MF989475	MF-M0		1	GAGGTGCAGCTGGTGGAGTCTGGGGGAGGCTTGGTCCAGCCTGGGGGGTCCCTGAGACTCTCCTGTGCAGCCTCTGGATTCACCTTTGGTGATTATGGCATGCACTGGGTCCGCCAGGCTCCGGGAAAGGGACTGGAGTGGGTCTCATCCATTAGTAACACTGGTAAAACCATATACTACGCTGACTCCGTGAAGGGCCGATTCACCGTCTCCAGAGACAACGCCAAGAACTCGCTGTCTCTGCAAATGAACAGCCTGAGAGCCGAGGACACGGCCGTGTATTACTGTACTAGAGA	VH	29163486
IGHV3-ADZ*01	MF989451	MF-M0		1	GAGATGCAGCTGGTGGAGTCTGGGGGAGGCTTGGTCCAGCCTGGCGGGTCCCTGAGAGTCTCCTGTGCAGCCTCTGGATTCACCTTCAGTGACCACTACATGGACTGGGTCCGCCAGGCTCCAGGGAAGGGGCCGGAGTGGGTAGGTTTCATTAGAAATAAAGCTAAAGGTGGGACAACAGAATACGCCGCGTCTGTGAAAGGCAGATTCACTATCTCAAGAGATGATTCCAAAAACGTCACCTATCTGCAAATGAACAGCCTGAACACCGAGGACACGGCCGTGTATTACTGCACCACAGA	VH	29163486
IGHV3-AEE*01	MF989451	MF-M0		1	GAGGTGCAGCTGGTGGAGTCTGGGGGAGGCTTGGTCCAGCCTGGCGGGTCCCTGAGACTCTCCTGTGCAGCCTCTGGATTCACCTTCGGTAGCTATGGCATGCACTGGGCCCGCCAGGCTCCAGGGAAGGGGCTGGAGTGGGTCTCAGCTATTAATACTGGTGGGGGTAGCACATGGTACACAGACTCTGTAAAGGGCAGATTCACCATCTCCAGAGAGAACGCCAAGAACACACTGTATCTTCAAATGGACAGCCTGAGAGCTGAGGACACGGCTGTCTATTACTGTGCGAGAGA	VH	29163486
IGHV3-AEF*01	MF989451	MF-M0	LJI.Rh_IGHV3.9.a	1	GAGGTGCAGCTGGTGGAGTCTGGGGGAGGCTTGGTGCAGCCTGGGGGGTCCCTGAGACTCTCCTGTGCAGCCTCTGGATTCACCTTCAGTAACTACTACATGCACTGGGTCCGCCAGGCTCAAGGGAAAGGGCTAGAGTGGGTAGGTTTAATAAGAAACAAAGCTAACAGTTACACGACAGAATATGCTGCGGCTGTGAAAGGCAGATTCACCATCTCAAGAGATGATTCAAAGAACACGCTGTATCTGCAAATGAGCAGCCTGAAAACCGAGGACACAGCCGTGTATTACTGTACTAAACA	VH	29163486	DQ437812
IGHV3-AEH*01	MF989475	MF-M0		1	GAGGTGCAGCTGGTGGAGTCTGGGGGAGGCTTGGTGCAGCCTGGGGGGTCCCTGAGACTCTCCTGTGCAGCCTCTGGATTCACCTTCAGTAGCTACTACATGTACTGGGTCCGCCAGGCTCCAGGGAAGGGGCTGGAGTGGATCTCAGCTATTAATACTGGTGGGGGTAGCACATACTACGCAGACTCCGTGAAAGGCCGATTCACCATCTCCAGAGACAACTCAAAGAACACGCTCTCCCTGCAAATGAACAGCCTGAGAGCTGAGGACACGGCCGTGTATTACTGTGCGAAAGA	VH	29163486
IGHV3-AET*01	MF989484	MF-M0		1	GAGGTGCAGCTGGTGGAGTCTGGGGGAGGCCTGGTCCAGCCTGGCGGGTCCCTGAGACCCTCCTGTGCAGCCTCTGGATTCACCTTCAGTAGTTCTGCTATGCACTGGGTCCGCCAGGCTTCTGGGAAAGGACTGGAGTGGGTTGGACGTATTAGAAGCAAATCTAACAATTACGCGACAGAATACGCCGCATCGGTGAAAGGCAGATTCACCATCTCCAGAGATGATTCAAAGAACACGGCGTATCTGCAAATGAACAGCCTGAAAACCGAGGACACGGCCGTGTATTACTGTGCTAGAGA	VH	29163486	AF173905
IGHV3-AEW*01	MF989479	MF-M0		1	GAGGTGCAGCTGGTGGAGTCTGGGGGAGGCTTGGTCCAGCCTGGAGGGTCCCTGAGACTCTCCTGTGCAGCCTCTGGATTCACCTTCAGTAGTTACGACATGAGCTGGGTCCGCCAGGCTCCGGGAAAGGGGCTGGAGTGGGTCTCATATATTAGTAGTGCTAGTGGTTACATATACTACGCTGACTCCGTGAAGGGCCGATTCACCATCTCCAGAGACAACGCCAAGAACTCGCTGTCTCTGCAAATGAGCAGCCTGAGAGCCGAGGACACGGCCGTGTATTACTGTACTAGAGA	VH	29163486
IGHV3-AEW*03	MF989613	MF-M?	LJI.Rh_IGHV3.87.a	1	GAGGTGCAGCTGGCGGAGTCTGGGGGAGGCTTGGTCCAGCCTGGCGGGTCCCTGAGACTCTCCTGTGCAGCCTCCGGATTCACCTTCAGTGGCTACGAAATGCACTGGGTCCGCCAGGCTCCAGGGAAGGGGCTGGAGTCCGTCTCAGTTATCGGTGGTGATAGTAGTTACACACACTACGCAGACTCTGTGAAGGGCCGATTCACCATCTCCAGAGACAACGCCAAGAACTCGCTGTCTCTGCAAATGAACAGCCTGAGAGCCGCGGACACGGCCGTGTATTACTGTGCGAGAGA	VH	29163486; 31080066
IGHV3-AFC*01	MF989451	MF-M0		1	GAGGTGCAGCTGGTGGAGTCTGGGGGAGGCTTGGTACAGCCTGGGGGCTCCCTGAGACTCTCTTGTACAGGCTCTGGATTCACCTTCAGTAGCTACTACATGTACTGGGTCCGCCAGGCTCCAGGGAAGGGGCTGGAGTGGGTCTCAGCTATTAATACTGGTGGGGGTAGCACATGGTACACAGACTCCGTGAAGGGCCGATTCACCATCTCCAAAGAGAACGCCAAGAACACACTGTATCTTCAAATGGACAGCCTGAGAGCTGAGGACACGGCTGTCTATCACTGTGCAAAAGACA	VH	29163486
IGHV3-AFE*01	MF989475	MF-M0		1	GAGGTGCAGCTGGTGGAGACTGGCGGAGGCTTGGTCCAGCCTGGGGGGTCCCTGAGACTCTCCTGTGCAGCCTCTGGATTCACCTTCAGTAGCTATGGCATGAGCTGGGTCCGCCAGGCTCCAGGGAAGGGGCTGGAGTGGGTCTCAGGTATTAGTTATACTGGTGGTAGCACATACTACGCAGACTCCGTGAAGGGCCGATTCACCATCTCCAGAGACAACTCAAAGAACACGCTCTCCCTGCAAATGAACAGCCTGAGAGCTGAGGACACGGCCGTGTATTACTGTGCGAAAGA	VH	29163486
IGHV3-AFR*01	MF989451	MF-M0	IGHV3orf-19; VH3.44; IGHV3-Korf19	1	GAGGTGCAGCTGGTGGAGTCTGGAGGAGGCTTGGTTCAGCCTGGGGGGTCCCTGAGACTCTCCTGTGCAGCCTCTGGATTCACCTTCAGTAGCTATGGCATGCACTGGGTCCGCCAGGCTCCAGGGAAGGGGCTGGAGTGGGTGGCAGTTATATGGTATGATGGAAGTAAGAAATACTACGCAGACTCTGTGAAGGACCGATTCACCATCTCCAGAGACAATTCCAAGAACATGCTATATCTTCAAATGAACAACCTGAAATTGGAGGACACGGCCGTGTATTACTGTGCGAGAGA	VH	29163486	DQ437809
IGHV3-AFW*01	MF989451	MF-M0	IGHV3orf-15; VH3.42; IGHV3-Korf15	1	GAGGCGCAGCTGATGGAAACTGGCGGAGGCTTGGTACAGCCTGGGGGGTCCCTGAGACTCTCCTGTGCAGACTCTGGATTCACCTTCAGTGACCACTACATGCAGTGGGTCCGCCAGGCTCCAGGGAAGGGGTTGGAGTGGGTAGGATTAATTAGAAACAAAGCTGATGGTGAGACAACAGACTATGCTGCATCTGTGAAAGGCAGATTCACCATCTCCAGAGATGATTCGAAAAGCATCACCTATCTGCAAATGAACAACCTGAAAACCGAGGACACGGCCGTGTATTACTGTGCGAGGAA	VH	29163486	DQ437805
IGHV3-AFY*01	MF989479	MF-M0	IGHV3-S27; VH3.27	1	GTGGAGCAGCTGGTGGAGTCTGGGGGAGCCTTGGTACAGCCTGGGGCGTCCCTGAGACTCTCCTGTGCAGCCTCTGAATTCACCTTCAGTAGCTATGACATGCACTGGGTTCGCCAGGCTCCAGGGAAGGGTCTGGAGTGGGTATCAGCTATTAGCATTGGCGGTGGCACATACTACCCAGACTCTGTGAAGGGTCGATTCACCATCTCCAGAGACAATGCCAAGAACTCCTTGTATCTTCAAATGAACAGCCTGAGAGCTGAGGACACTGCTGTGTATTATTGTGCAAGAGA	VH	29163486; 27525066; 25319556	DQ437816
IGHV3-AFY*02	MF989601	MF-M?		2	GTGGAGCAGCTGGTGGAGTCTGGGGGAGGCTTGGTACAGCCTGGGGCGTCCCTGAGACTCTCCTGTGCAGCCTCTGAATTCACCTTCAGTAGCTATGACATGCACTGGGTTCGCCAGGCTCCAGGGAAGGGTCTGGAGTGGGTATCAGCTATTAGCATTGGCGGTGGCACATACTACCCAGACTCTGTGAAGGGTCGATTCACCATCTCCAGAGACAATGCCAAGAACTCCTTGTATCTTCAAATGAACAGCCTGAGAGCTGAGGACACTGCTGTGTATTATTGTGCAAGAGA	VH	29163486	KU593280
IGHV3-AFY*05	MF989597	MF-M?		2	GAGGTGCAGCTGGTGGAGTCTGGGGGAGGCTTGGTACAGCCTGGCGGGTCCCTGAGACTGTCCTGTGCAGCCTCTGGATTCACCTTCAGTAGCTATGCTATGCAGTGGGTTCACCAGGCTCCAGGGAAGGGTCTGGAGTGGGTATCAGCTATTGGTCCTGGTGGTGACACATACTATGCAGACGCCGTGAAGGGCAGATTCACCATCTCCAGAGACAACGCCAAGAACTCCTTGTATCTTCAAATGAACAGCCTGAGAGCCGAGGACACGGCTGTGTATTACTGTGCGAGAGA	VH	29163486
IGHV3-AFY*06	MF989598	MF-M?	LJI.Rh_IGHV3.143	1	GAGGTGCAACTGGTGGAGTCTGGGGGAGGCTTGGTACAGCCTGGCGGGTCCCTGAGACTGTCCTGTGCAGCCTCTGGATTCACCTTCAGTAGCTATGCTATGCAGTGGGTTCACCAGGCTCCAGGGAAGGGTCTGGAGTGGGTATCAGCTATTGGTCCTGGTGGTGACACATACTATGCAGACGCCGTGAAGGGCAGATTCACCATCTCCAGAGACAACGCCAAGAACTCCTTGTATCTTCAAATGAACAGCCTGAGAGCCGAGGACACGGCTGTGTATTACTGTGCGAGAGA	VH	29163486; 31080066	XR_003731849;
IGHV3-AFY*10	MF989602	MF-M?		2	GAGGAGCAGCTGGTGGAGTCTGGGGGAGCCTTGGTACAGCCTGGGGCGTCCCTGAGACTCTCCTGTGCAGCCTCTGAATTCACCTTCAGTAGCTATGACATGCACTGGGTTCGCCAGGCTCCAGGGAAGGGTCTGGAGTGGGTATCAGCTATTAGCATTGGCGGTGGCACATACTACCCAGACTCTGTGAAGGGTCGATTCACCATCTCCAGAGACAATGCCAAGAACTCCTTGTATCTTCAAATGAACAGCCTGAGAGCTGAGGACACTGCTGTGTATTATTGTGCAAGAGA	VH	29163486
IGHV3-AGQ*01	MF989481	MF-M0		1	GAGGTGCAGTTGCTGGAGTCTGGGGGAGGCTTGGTACAGCCTGGGGGGTCTCTGAGACTCTCCTGCGTAGCCTCTGGATTCACCTTCAGTGACCACTACATGGACTGGGTCCGCCAGGCTCCAGGGAAGGGGCTGGAGTGGGTCTCAAGTATTAGTGGTAGCAGTAGTACCACATTGTACCCAGACTCTGTCAAGGGCCGATTCACCATCTCCAGAGACAATGCCAAGAACACAGTGTATCTGCAAATGAGCAGCCTGAGAGCCGAGGACACGGCTGTCTATTACTGTGCGAGAGA	VH	29163486
IGHV3-AGQ*02	MF989614	MF-M?		2	GAGGTGCAGCTGGTGGAGTCTGGGGGAGGCTTGGTACAGCCTGGGGGGTCCCTGAGACTCTCCTGTGTAGCCTCTGGATTCACCTTCAGTGACCACTACATGGACTGGGTCCGCCAGGCTCCAGGGAAGGGGCTGGAGTGGGTCTCAAGTATTAGCACTGGTAGCGGTAGTACCACATTGTACCCAGACTCTGTCAAGGGCCGATTCACCATCTCCAGAGACAACGCCAAGAACACACTGTATCTGCAAATGAACAGCCTGAGAGCCGAGGACACGGCTGTCTATTACTGTGCGAGACA	VH	29163486
IGHV3-AGV*01	MF989451	MF-M0		1	GAGGTGCAGCTGGTGGCGTATGGGGGAGGCTTGGAACAGCCCGGGGGGTCCCTGAGACTCTCCTGTGGATTCACCTTCAGTGACCACTACATGAGCTGGGTCTGCCAGGCTCCAGGGAAGGGGCCGGAGTGGGTAGGTTTCATGAGAAACAAAGCTAATGGTGGAACAACAGAATACGCCACGTCTGTGAAAGGCAGATTCACTATTTCAAGAGCTGATTCCAAAAGCATGGCCAGTCTGCAAATGAGCAGCCTGAACACCGAGGACACGGCCATGTATTACTGTGCCAGAAG	VH	29163486
IGHV3-AGV*02	MF989580	MF-M?		2	GAGGTGCAGCTGGTGGCGTATGGGGGAGGCTTGGAACAGCCCGGGGGGTCCCTGAGACTCTCCTGTGGATTCACCTTCAGTGACCACTACATGAGCTGGGTCTGCCAGGCTCCAGGGAAGGGGCCGGAGTGGGTAGGTTTCATGAGAAACAAAGCTAATGGTGGAACAACAGAATACGCCACGTCTGTGAAAGGCAGATTCACTATTTCAAGAGCTGATTCCAAAAGCATGGCCAGTCTGCAAATGAGCAGCCTGAAAACCGAGGACACGGCCATGTATTACTGTGCCAGAAG	VH	29163486
IGHV3-AGV*03	MF989581	MF-M?	LJI.Rh_IGHV3.35	1	GAGGTGCAGCTGGTGGAGTATGGGGGAGGCTTGGTACAGCCTGGGGGGTCCCTGAGACTCTCCTGTGGATTCACCTTCAGTGTCCACTTCATGAGCTGGGTCCGCCAGGCTCCAGGGAAGGGGCCGGAGTGGGTAGGTTTCATGAGAAACAAAGCTAATGGTGGAACAGCAGAATACGCCACGTCTGTGAAAGGCAGATTCACTATCTCAAGAGATGATTCCAAAAGCATCGCCTATCTGCAAATGAGCAGCCTAAACACCGAGGACACGGCTGTGTATTACTGTGCCAGAAA	VH	29163486; 31080066
IGHV3-AHA*01	MF989612	MF-M?		2	GAGGTGCAGCTGGTGGAGCCTGGGGGAGGCCTGATACAGCCTGGAGGATCCATGAGACTCTCCTGTGCAGCCTCTGGATTCACCTTCAGTAGCTATGGCATGAGCTGGGTTCACCAGACTCCAGGGAAGGGGTTGGAGTGGGTCTCAACTATTAGTGGTAATGGAGTTAGCACATGGTACCCAGATGCTGTGAAGGGTCAATTCACCATCTCCAGAAACAATACCAAAAACTCCCTGTATCTGCAAATGAACAGCCTGAGTGTTGAGGATATAGCCGTGTATTACTGTGCAAAAGA	VH	29163486	MF989487;MF989478;AC191856
IGHV3-AHG*01	MF989605	MF-M?	IGHV3-P*02	2	GAGGTGCAGCTGGTGGAGTCTGGGGGAGGCTTGGTACAGCCTGGCCGGTCCCTGAGACCCTCCTGTGCAGCCTCTGGATTCACCTTCAGTAGCTATGGCATGCACTGGGTCCGCCAGGCTCCGGAAGAGGGGCTGGTGTGGGTTTCATACATTGGTAGTAGTACCATGTACTACGCAGACTCCGTGAAGGGCCGATTCACCATCTCCAGAGACAATGCCAAGAACTCGCTGTATCTGCAAATGAACAGCCTGAGAGCCGAGGACACGGCTGTGTATTACTGTGTGAGAGA	VH	29163486; 25858157	KP710517
IGHV3-AHH*01	MF989624	MF-M?		2	GAGGTGCAGCTGGTGGAGCCTGGGGGAGGCCTGATACAGCCTGGAGGATCCATGAGACTCTCCTGTGCAGCCTCTGGATTCACCTTCAGTAGCTATGGCATGAGCTGGGTCCGCCAGACTCCAGGGAAGGGGCTGGAGTGGGTGGCAGTTATATGGTATGATGGAAGTAAGAAATACTACGCAGACTCTGTGAAGGGCCGATTCACCATCTCCAGAGACAATTCCAAGAACATGCTATATCTTCAAATGAACAACCTGAAATTGGAGGACACGGCCGTGTATTACTGTGCGAGAGA	VH	29163486
IGHV3-Korf10		17573	IGHV3orf-10; VH3.31	1	GAGGTGCAGCTGGCGGAGTCTGGGGGAGGCTTGGTCCAGCCTGGGGGGTCCCTGAGACTCTCCTGTGCAGCCTCCGGATTCACCTTCAGTGGCTACGAAATGCACTGGGTCCGCCAGGCTCCAGGGAAGGGGCTGGAGTCCGTCTCAGTTATTGGTGGTGATAGTAGTTACACACACTACGCAGACTCTGTGAAGGGCCGATTCACCATCTCCAGAGACAACGCCAAGAACTCGCTGTCTCTGCAAATGAACAGCCTGAGAGCCGAGGACACGGCCGTGTATTACTGTGCGAGA	VH	27525066; 25319558	KY196625;KU593068;DQ437800
IGHV3-Korf20		17573	IGHV3orf-20; VH3.24	1	GAGGTGCAGCTAGTGGAGTCTGGGGGAGGCTTGGTCCAGCCTGGGGGGTCCCTGAGACTCTCCTGTGCAGCCTCTGGATTCACCTTCAGTAGTTACGACATGAGCTGGGTCCGCCAGGCTCTGGGAAAGGGACTGGAGTGGGTCTCATCCATTAGTAACACTGGTAAAACCATATACTACGCTGACTCCGTGAAGGGCCGATTCACCATCTCCAGAGACAACGCCAAGAACTCGCTGTCTCTGCAAATGAACAGCCTGAAAACCGAGGACACGGCCGTGTATTACTGTACTAGG	VH	27525066; 25319562	MF989477;KU593178;KU592885;KU593279;DQ437810
IGHV3-Korf8		17573	IGHV3orf-8; IGHV3-11; VH3.13	1	GAGGTGCAGCTGGCGGAGTCTGGGGGAGGCTTGGTCCAGCCTGGGGGGTCCCTGAGACTCTCCTGTGCAGCCTCTGGATTCACCATTAGCAGCTACTGGATGAGCTGGGTCTGCCAGGCTCCGGGAAAGGGGCTGGAGTGGCTTTCAGACATTTATGGTAGTACCATGTACTACGGAGACTCTGTGAAGGGCCTATTCACCGTCTCCAGAGACAATGCCAAGAACTCGCTGTCTCTGCAAATGAACAGTCTGAGAGCCGAGGACACGGCCGTGTATTACTGTACTAGA	VH	27525066; 25319565	DQ437798
IGHV3-Korf9		17573	IGHV3orf-9; IGHV3-22; VH3.2	1	GAGGTGCAGTTGGTGGAGTCTGGGGGAGGCTTGGTACAGCCTGGGGGCTCCCTGAGACTCTCTTGTACAGGCTCTGGATTCACCTTCAGTAGCTACTACATGTACTGGGTCCGCCAGGCTCCAGGGAAGGGGCTGGAGTGGGTCTCAGCTATTAATACTGGTGGGGGTAGCACATGGTACACAGACTCCGTGAAGGGCCGATTCACCATCTCCAAAGAGAACGCCAAGAACACACTGTATCTTCAAATGGACAGCCTGAGAGCTGAGGACACGGCTGTCTATTACTGTGCGA	VH	27525066; 25319566	KU593241;KU593042;KY196586;DQ437799
IGHV3-KSeq1		17573	VH3Seq1; VH3.5; IGHV3-20	1	GAGGTGCAGCTGGTGGAGTCTGGGGGAGGCTTGGTGCAGCCTGGGGGGTCCCTGAGACTCTCCTGTGCAGCCTCTGGATTCACCTTCAGTAACTACTACATGCACTGGGTCCGCCAGGCTCAAGGGAAAGGGCTAGAGTGGGTAGGTTTAATAAGAAACAAAGCTAACAGTTACACGACAGAATATGCTGCGGCTGTGAAAGGCAGATTCACCATCTCAAGAGATGATTCAAAGAACACGCTGTATCTGCAAATGAGCAGCCTGAAAACCGAGGACACAGCCCTGTATTACTGTACTA	VH	27525066; 25319567	KU592894;KU593276;AF173903;BK009047
IGHV3-KSeq13		17573	VH3Seq13; VH3.58	1	GAGGTGCAGCTGGTGGAGTCTGGGGGCGGCTTGGCAAAGCCTGGGGGGTCCCTGAGACTCTCCTGTGCAGCCTCTGGATTCACCTTCAGTAGCTACTGGATGAATTGGGTCCGCCAGACTCCAGGGAAGGGGCTGGAGTGGATCTCAGCTATTAATAGTGGTGGGGGTAGCACATACTACGCAGACTCCGTGAAGGGCCGATTCACCATCTCCAGAGACAACTCAAAGAACACGCTCTCCCTGCAAATGAACAGCCTGAGAGCTGAGGACACGGCCGTGTATTACTGTGCTAAA	VH	27525066; 25319570	KU592882;KU593285;KM097934;KM097352;KF948253;AF173915
IGHV3-KSeq25		17573	VH3Seq25; VH3.52	1	GAAGTGCAGTTGGTGGAGTCTGGGGGAGGCTTGGTACAGCCTGGGGGGTCCCTGAGACTCTCCTGTGCAGCCTCTGGATTCACCTTCAGTGACCACTACATGGACTGGGTCCGCCAGGCTCCAGGGAAGGGGCTGGAGTGGGTCTCAAGTATTAGCAGTGGTAGTGGTAGTACCACATTGTACCCAGACTCTGTCAAGGGCCGATTCACCATCTCCAGAGACAATGCCAAGAACACAGTGTATCTGCAAATGAACAGCCTGAGAGCCGAGGACACGGCTGTCTATTACTGTGCGAGA	VH	27525066; 25319571	MF989474;KU593238;AF173927
IGHV3-KSeq5		17573	VH3Seq5; IGHV3-12; VH3.10	1	GAGGTGCAGCTGGTGGAGTCCGGGGGAGGCTTGGTCCAGCCTGGCGGGTCCCTGAGACTCTCCTGTGCAGCCTCTGGATTCACCTTCAGTGATTATGCTATGGACTGGGTCCGCCAGGCTCCAGGAAAGGGGCTGGAGTGGGTGGGTTTCATTAGAAGCAAAGCTTATGGTGGGACAGCAGAATACGCCGCGTCTGTGAAAGGCAGATTCACCATCTCCAGAGATGATTCAAAGAACACGGCGTATCTGCAAATGAGCAGCCTGAAAACCGAGGACACGGCCGTGTATTACTGTACTAGA	VH	27525066; 25319572	MF989476;KM097432;AF173907
IGHV3-S49		17573	VH3.49	1	GAGGTGCAGCTGGTGGCGTATGGGGGAGGCTTGGAACAGCCTGGGGGGTCCCTGAGACTCTCCTGTGGATTCACCTTCAGTGACCACTACATGAGCTGGGTCCGCCAGGCTCCAGGGAAGGGGCCGGAGTGGGTAGGTTTCATGAGAAACAAAGCTAATGGTGGAACAACAGAATACGCCACGTCTGTGAAAGGCAGATTCACTATCTCAAGAGCTGATTCCAAAAGCATGGCCAGTCTGCAAATGAGCAGCCTGAAAACCGAGGACACGGCCGTGTATTACTGTGCCAGAAG	VH	27525066; 25319573
IGHV3-S60		17573	VH3.60	1	GAGGTGCAACTGGTGGAGTCTGGGGGAGGCTTGGTCCAGCCTGGGGGGTCCCTGAGACTCTCCTGTGCAGCCCCCGGATTCACCTCGGGTAACTCTGACTTGATCTGGATCCGCCAGGCTCCAGGGAAGGGTCTGGAGTGGGTCTCATACATTAGTAGTGGTGGTAGCATATACTACTCAGACTCTGTCAAGGGCCGATTCACCATCTCCAGAGACAACGCCAAGAACACGCTGTATCTGCAAATGAGCAGCCTGAGAGTGGAGGACACGGCTGTGTATTACTGTGCAAAAGA	VH	27525066; 25319574
IGHV4-ABB*01	MF989476	MF-M0		1	CAGGTGCAGCTGCAGGAGTCGGGCCCAGGACTGGTGAAGCCTTCGGAGACCCTGTCCCTCACCTGCGCTGTCTCTGGTGGCTCCATCAGCGGTTACTACTGGAACTGGATCCGCCAACCCCCAGGGAAGGGGCTGGAGTGGATTGGGTATATCGGTGGTAGTAGTGGGAGCACCTACTACAACCCCTCCCTCAAGAGTCGAGTCACCATTTCAACAGACACGTCCAAGAACCAGTTCTCCCTGAAGCTGAGCTCTGTGACCGCCGCGGACACGGCCGTGTATTACTGTGCGAGAAA	VH	29163486
IGHV4-ACQ*01	MF989476	MF-M0	IGHV4-AGP*01	1	CAGGTGCAGCTGCAGGAGTCGGGCCCAGGACTGGTGAAGCCTTCGGAGACCCTGCCCCTCACCTGCGCTGTCTCTGGTGCCTCCATCAGCAGTAACTACTGGAGCTGGATCCGCCAGCCCCCAGGGAAGGGACTGGAGTGGATTGGGTATATCTATGGTGGTAGTGGGAGCACCAGCTACAACCCCTCCCTCAAGAGTCGAGTCACCATTTCCAAAGACACGTCCAAGAACCAGTTCTCCCTGAAGCTGAGCTCTGTGACCGCCGCGGACACGGTCGTGTATTACTGTGCGAGAGA	VH	29163486	MF989461
IGHV4-ACS*01	MF989456	MF-M0		1	CAGCTGCAGCTGCAGGAGTCGGGCCCAGGACTGGTGAAGCCTTCGGAGACCCTGTCCCTCACCTGCGCTGTCTCTGGTGGCTCCATCAGCAGTAACTACTGGAGCTGGATCCGCCAGCCCCCAGGGAAGGGACTGGAGTGGATTGGACGTATCTCTGGTAGTGGTGGGAGCACCGACTACAACCCCTCCCTCAAGAGTCGAGTCACCATTTCAACAGACACGTCCAAGAACCAGTTCTCCCTGAAGCTGAGCTCTGTGACCGCCGCGGACACGGCCGTGTATTACT	VH	29163486	XM_028852093;XM_028852092;XM_028852091;XM_028852090;KU593253;KU593190;KU593139;KU592926;KY196642;KU593313;KM097837;KF948396;KF948376;KF948328;BK009029
IGHV4-ADD*01	MF989490	MF-M0		1	CAGGTGCAGCTGCAGGAGTCAGGCCCAGGACTGGTGAAGCCTTCGGAGACCCTGTCCCTCACCTGCGCTGTCTCTGGTGGCTCCTTCAGCGGTTACTACTGGGGCTGGATCCGCCAGCCCCCAGGGAAGGGACTGGAGTGGATTGGGTATATCAGTGGTAGTAGTGGGAGCACCGACTACAACCCCTCCCTCACGAGTCGAGTCACCATTTCAAGAGACACGTCCAAGAACCAGTTCTCCCTGAAGCTGAGCTCTGTGACCGCCGCGGACACGGCCGTGTATTACTGTGCGAGAGA	VH	29163486
IGHV4-ADG*01	MF989467	MF-M0		1	CAGGTACAGCTGAAGGAGTCAGGCCCAGGACTGGTGAAGCCTTCGGAGACCCTGTCCCTCACCTGCGCTGTCTCTGGTGGCTCCATCAGCAGTGGTTATGGCTGGGGCTGGATCCGCCAGCCCCCAGGGAAGGGGCTGGAGTGGATTGTGACTATCTATAGTAGTACGGGGAACACCTACTACAACCCCTCCCTCAAGAGTCGAGTCACCATTTCAAAAGACACATCCAAGAACCAGTTCTCCCTGAAGCTGAGCTCTGTGACCGCCGCGGACACGGCCGTGTATTACTGTGCGAGAGA	VH	29163486
IGHV4-AEB*01	MF989451	MF-M0		1	CAGGTGCAGCTGCAGGAGTCGGGCCCAGGACTGGTGAAGCCTTCGGAGACCCTGTCCCTCACCTGCGCTGTCTCTGGTGGCTCCTTCAGCAGTTACTGGTGGGGCTGGATCCGCCAGCCCCCAGGGAAGGGGCTGGAGTGGATTGGGAGTATCTATGGTAGTAGTGGGAGCACCGAATACAACCCCTCCCTCAAAAGTCGAGCCACCATTTCAAGAGACACGTCCAAGAACCAGTTCTCCCTGAAGCTGAGCTCTGTGACCGCCGCGGACACGGCCGTGTATTACTGTGCGAGA	VH	29163486	KY196646;KU593194;KX099132;KX099130
IGHV4-AEC*01	MF989474	MF-M0		1	CAGGTGCAGCTGCAGGAGTCGGGCCCAGGACTGGTGAAGCCTTCGGAGACCCTGTCCCTCACCTGCGCTGTCTCTGGTTACTCCATCAGCGGTTACTACTGGAGCTGGATCCGCCAGCCCCCAGGGAAGGGGCTGGAGTGGATTGGGTATATCCATGGTAGTGGTGGGAGCAACTACCTTAACCCGTCCCTCAAGAGTCGAGTCACCCTGTCAGTAGACACGTCCAAGAACCAGTTCTCCCTGAAGCTGAGCACTGTGACCGCCGCGGACACGGCCGTGTATTACTGTGCGAGAGA	VH	29163486
IGHV4-AEX*01	MF989476	MF-M0		1	CAGGTGCAGCTGCAGGAGTCGGGCCCAGGACTGGTGAAGCCTTTGGAGACCCTGTCCCTCACCTGCGCTGTCTCTGGTGGCTCTATCAGCAGTAACTACTGGAGCTGGATCCGCCAGCCCCCAGGGAAGGGACTGGAGTGGATTGGGTATATCTATGGTAGTGGTAGTAGCACCAACTACAACCCCTCCCTCAAGAGTCGAGTCACCCTGTCAGTAGACACGTCCAAGAACCAGTTCTCCCTGAAGCTGAGCTCTGTGACCGCCGCGGACACGGCCGTGTATTACTGTGCGAGAGA	VH	29163486
IGHV4-AFB*01	MF989460	MF-M0	LJI.Rh_IGHV4.79	1	CAGGTGCAGCTGCAGGAGTCGGGCCCAGGACTGGTGAAGCCTTCGGAGACCCTGTCCCTCACCTGCGCTGTCTCTGGTGGCTCCATCAGCGATGATTACTACTGGAGCTGGATCCGCCAGCCCCCAGGGAAGGGACTGGAGTGGATTGGGTACATCTATGGTAGTGGTGGGGGCACCAACTACAATCCCTCCCTCAAGAATCGAGTCACCATTTCAATAGACACGTCCAAGAACCAGTTCTCCCTGAAGCTGAGCTCTGTGACCGCCGCGGACACGGCCGTGTATTACTGTGCGAGAGA	VH	29163486; 31080066	XM_015144647;KU593296
IGHV4-AFI*01	MF989451	MF-M0		1	CAGCTGCAGCTGCAGGAGTCGGGCCCAGGACTGGTGAAGCCTTCGGAGACCCTGTCCCTCACCTGCGCTGTCTCTGGTGGCTCCATCAGCAGTAGTAACTGGTGGAGCTGGATCCGCCAGCCCCCAGGGAAGGGACTGGAGTGGATTGGACGTATCTCTGGTAGTGGTGGGAGCACCAGCGACAACCCCTCCCTCAAGAGTCGAGTCACCATTTCAAAAGACACGTCCAAGAATCAGTTCTCCCTGAAGCTGAGCTCTGTGACCGCCGCGGACACGGCCGTGTATTACTGTGCGAGAAA	VH	29163486
IGHV4-AFL*01	MF989467	MF-M0	IGHV4-S39; VH4.39	1	CAGGTGCAGCTGCAGGAGTCGGGCCCAGGAGTGGTGAAGCCTTCAGAGACCCTGTCCCTCACCTGCGCTGTCTCTGGTGGCTCCATCAGCGATAGTTACTGGTGGAGCTGGATCCGCCAGCCCCCAGGGAAGGGACTGGAGTGGATTGGGTACATCTATGGTAGTAGTACGAGCACCAACTACAACCCCTCCCTCAAGAGTCGAGTCACCATTTCAAAAGACACGTCCAAGAACCAGTTCTCCTTGAAGCTGAGCTCTGTGACCGCCGCGGACACGGCCGTGTATTACTGTGCGAGAGA	VH	29163486; 27525066; 25319566
IGHV4-AFQ*01	MF989467	MF-M0	IGHV4-S40; VH4.40	1	CAGGTGCAGCTGCAGGAGTCGGGCCCAGGACTGGTGAAGCCTTCAGAGACCCTGTCCCTCACCTGCGCTGTCTCTGGTGGCTCTATCAGCAGTAGTAACTGGTGGAGCTGGATCCGCCAGCCCCCAGGGAAAGGGCTGGAGTGGATTGGGAATATCGGTGGTAGTAGTGGTAGCACCTACTACAACCCCTCCCTCAAGAGTCGAGTCACCATTTCAAAAGACACGTCCAAGAACCAGTTCTCCCTGAAGCTGAGCTCTGTGACCGCCGCGGACACGGCCGTGTATTACTGTGCGAGACA	VH	29163486; 27525066; 25319566	KM097887
IGHV4-AFU*01	MF989467	MF-M0	IGHV4-S35; VH4.35; LJI.Rh_IGHV4.67	1	CAGGTGCAGCTGCAGGAGTCGGGCCCAGCAGTGGTGAAGCCTTCGGAGACCCTGTCCCTCACCTGCGCTGTCTCTGGTGGCTCCATCAGCAGTAGTAACTGGTGGAGCTGGATCCGCCAGTCCCCAGGGAAGGGGCTGGAATGGATTGGGGGTATCTATGGTAGTGGTGGGAGCACCGAATACAACCCCTCCCTCAAGAGTCGAGTCACCATTTCAATAGACACGTCCAAGAACCAGTTCTCCCTGAAGCTGAGCTCTGTGACCGCCGCGGACACCGCCGTGTATTACTGTGCGAGACA	VH	29163486; 27525066; 25319566
IGHV4-AGL*01	MF989485	MF-M0		1	CAGGTGCAGCTGCAGGAGTCGGGCCCAGGACTGGTGAAGCCTTCGGAGACCCTGTCCCTCACCTGCGCTGTCTCTGGTTACTCCATCAGCAGTGGTTACTACTGGGGCTGGATCCGTCAGCCCCCAGGGAAGGGACTGGAGTATATTGGGTATATCAGTGGTAGTAGTGGGAGCACCTACTACAACCCCTCCCTCAAGAGTCGAGTCACCATTTCAAAAGACACGTCCAAGAACCAGTTCTCCCTGAAGCTGAGCTCTGTGACCGCCGCGGACACGGCGGTGTATTACTGTGCGAGAGA	VH	29163486
IGHV4-AGR*01	MF989477	MF-M0	LJI.Rh_IGHV4.93	1	CAGGTGCAGCTGCAGGAGTCGGGCCCAGGACTGGTGAAGCCTTCGGAGACCCTGTCCCTCACCTGCGCTGTCTCTGGTGGCTCCATCAGCAGTGGTTACTACTACTGGAGCTGGATCCGCCAGCCCCCAGGGAAGGGACTGGAGTGGATTGGGTACATCACTTATAGTGGGAGCACCAGCTACAACCCGTCCCTCAAGAGTCGAGTCACCATTTCAAGAGACACGTCCAAGAACCAGTTCTCCCTGAAGCTGAGCTCTGTGACCGCCGCGGACACGGCCGTGTATTACTGTGCGAGAGA	VH	29163486; 31080066	KU592927;DQ437840
IGHV4-AGU*01	MF989477	MF-M0		1	CAGGTGCAGCTGCAGGAGTCGGGCCCAGGACTGGTGAAGCCTTCGGAGACCCTGTCCCTCACCTGCGCTGTCTCTGGTTACTCCATCAGCAGTGGTTATGGCTGGAGCTGGATCCGCCAGCCCCCAGGGAAGGGGCTGGAGTGGATTGGGTATATCGGTGGTAGTAGTGGTAGCACCAACTACAACCCCTCCCTCAAGAGTCGAGTCACCATTTCAAAAGACACGTCCAAGAACCAGTTCTCCCTGAAGCTGAGCTCTGTGACCGCCGCGGACACGGCCGTGTATTACTGTGCGAGAGA	VH	29163486	XR_003731812;KU593307;U57582
IGHV4-Korf3		17573	IGHV4orf-3; VH4.28	1	CAGGTGCAGCTGCAGGAGTCGGGCCCAGGACTGGTGAAGCCTTCGGAGACCCTGTCCCTCACCTGCGCTGTCTCTGGTGGCTCCATCAGCAGTGGTTACTACTACTGGAGCTGGATCCGCCAGCCCCCAGGGAAGGGACTGGAGTGGATTGGGTACATCACTTATAGTGGGAGCACCAGCTACAACCCGTCCCTCAAGAGTCGAGTCACCATTTCAAGAGACACGTCCAAGAACCAGTTCTCCCTGAAGCTGAGCTCTGTGACCGCCGCGGACACGGCCGTGTATTACTGTGCGAGA	VH	27525066; 25319575	MF989477;KU593255;KU593196;KU592927;DQ437840
IGHV4-Korf4		17573	IGHV4orf-4; VH4.34	1	CAGGTGCAGCTGCAGGAGTCGGGCCCAGGACTGGTGAAGCCTTCGGAGACCCTGTCCCTCACCTGCGCTGTCTCTGGTTACTCCATCAGCAGTGGTTACTACTGGGGCTGGATCCGTCAGCCCCCAGGGAAGGGACTGGAGTATATTGGGTATATCAGTGGTAGTAGTGGGAGCACCTACTACAACCCCTCCCTCAAGAGTCGAGTCACCATTTCAAAAGACACGTCCAAGAACCAGTTCTCCCTGAAGCTGAGCTCTGTGACCGCCGCGGACACGGCCGTGTATTACTGTGCGAGA	VH	27525066; 25319576	KU593256;KU593188;KU593132;KU593074;KU592995;KU592906;DQ437841;XM_015444545;BK008945
IGHV4-S11		17573	VH4.11; IGHV4-2; LJI.Rh_IGHV4.117	1	CAGCTGCAGCTGCAGGAGTCGGGCCCAGGACTGGTGAAGCCTTCGGAGACCCTGTCCCTCACCTGCGCTGTCTCTGGTGGCTCCATCAGCAGTAACTACTGGAGCTGGATCCGCCAGCCCCCAGGGAAGGGACTGGAGTGGATTGGACGTATCTCTGGTAGTGGTGGGAGCACCGACTACAACCCCTCCCTCAAGAGTCGAGTCACCATTTCAACAGACACGTCCAAGAACCAGTTCTCCCTGAAGCTGAGCTCTGTGACCGCCGCGGACACGGCCGTGTATTACTGTGCGAGAGA	VH	27525066; 25319577; 31080066	XM_028852093;XM_028852092;XM_028852091;XM_028852090;KU593313;KM097837;KF948376;KF948328;BK009029
IGHV5-ABI*01	MF989451	MF-M0		1	GAGGTGCAGCTGGTGCAGTCTGGAGCAGAGGTGAAAAGGCCCGGGGAGTCTCTGAAGATCTCCTGTAAGACTTCTGGATACAGCTTTACCAGCTACTGGATCAGCTGGGTGCGCCAGATGCCCGGAAAAGGCCTGGAGTGGATGGGGGCGATTGATCCTAGTGATTCTGATACCAGATACAGCCCGTCCTTCCAAGGCCAGGTCACCATCTCAGCCGACAAGTCCATCAGCACCGCCTACCTGCAGTGGAGCAGCCTGAAGGCCTCGGACACCGCCACGTATTACTGTGCGAAAGA	VH	29163486
IGHV5-ABI*03	MF989664	MF-M?		2	GAGGTGCAGCTGGTGCAGCCTGGAGCAGAGGTGAAAAGGCCCGGGGAGTCTCTGAGGATCTCCTGTAAGACTTCTGGATACAGCTTTACCAGCTACTGGATCAGCTGGGTGCGCCAGATGCCCGGAAAAGGCCTGGAGTGGATGGGGGCGATTGATCCTAGTGATTCTGATACCAGATACAGCCCGTCCTTCCAAGGCCAGGTCACCATCTCAGCCGACAAGTCCATCAGCACCGCCTACCTGCAGTGGAGCAGCCTGAAGGCCTCGGACACCGCCACGTATTACTGTGCGAA	VH	29163486
IGHV5-AER*01	MF989451	MF-M0	IGHV5orf-2; VH5.46; IGHV5-Korf2	1	GAGGTGCAGCTGGTGCAGTCTGGAGCAGAGGTGAAAAGGCCCGGGGAGTCTCTGAAGATCTCCTGTAAGACTTCTGGATACAGCTTTACCAGCAGCTGGATCAGCTGGGTGCGCCAGATGCCCGGGAAAGGCCTGGAGTGGATGGGGAGCATCTATCCTGGTGATTCTGATACCAAATACAACCCGTCCTTCCAAGGCCACGTCACTATCTCAGCCGACAAGTCCATCAGCACCACCTACCTGCAGTGGAGCAGCCTGAAGGCCTCGGACACCGCCACGTATTACTGTGCGAAAGT	VH	29163486	DQ437847
IGHV5-I1		17573	IGHV5-1; VH5.20; LJI.Rh_IGHV5.131	1	GAGGTGCAGCTGGTGCAGTCTGGAGCAGAGGTGAAAAGGCCCGGGGAGTCTCTGAGGATCTCCTGTAAGACTTCTGGATACAGCTTTACCAGCTACTGGATCAGCTGGGTGCGCCAGATGCCCGGGAGAGAACTGGAGTGGATGGGGAGCATCCATCCTGGGACCTCTGATACCAGATACAACCCGTCCTTCCAAGGCCAGGTCACCATCTCAGCCGACAGCTCCATCAGCACCGTCTACCTGCAGTGGAGCAGCCTGAAGGCCTCGGACTCCGCCATGTATTATTGTGCAAGA	VH	27525066; 25319578; 31080066	MF989459
IGHV6-ACF*01	MF989451	MF-M0	LJI.Rh_IGHV6.1.a	1	CAGGTGCAGCTGCAGGAGTCAGGTCCAGGACTGGTGAAGCCCTCACAGACCCTGTCACTCACCTGTGCCATCTCCGGGGACAGTGTCTCTAGCAACAGTGCTACTTGGAACTGGATCAGGCAGTCGCCATCGAGAGGCCTTGAGTGGCTGGGAAGGACATACTACAGGTCCAAGTGGTATAATGATTATGCACAATCTGTGCAAAATCGAATAAGCATCAACCCAGACACATCCAAGAACCAGTTCTCCCTGCAGCTGAACTCTGTGACCCCCGAGGACATGGCCGTGTATTACTGTGCAAGAGA	VH	29163486; 31080066	KU592939;KU593272;DQ437848;BK009057
IGHV6-ACF*02	MF989574	MF-M?	IGHV6-A*02	2	CAGGTGCAGCTGCAGGAGTCAGGTCCAGGACTGGTGAAGCCCTCACAGACCCTGTCCCTCACCTGTGCCATCTCCGGGGACAGTGTCTCTAGCAACAGTGCTACTTGGAACTGGATCAGGCAGTCGCCATCGAGAGGCCTTGAGTGGCTGGGAAGGACATACTACAGGTCCAAGTGGTATAATGATTATGCACAATCTGTGCAAAATCGAATAAGCATCAACCCAGACACATCCAAGAACCAGTTCTCCCTGCAGCTGAACTCTGTGACCCCCGAGGACATGGCCGTGTATTACTGTGCAAGAGA	VH	29163486; 25858157	KP710523
IGHV6-Korf1		17573	IGHV6orf-1; IGHV6-1;VH6.1	1	CAGGTGCAGCTGCAGGAGTCAGGTCCAGGACTGGTGAAGCCCTCACAGACCCTGTCACTCACCTGTGCCATCTCCGGGGACAGTGTCTCTAGCAACAGTGCTACTTGGAACTGGATCAGGCAGTCGCCATCGAGAGGCCTTGAGTGGCTGGGAAGGACATACTACAGGTCCAAGTGGTATAATGATTATGCACAATCTGTGCAAAATCGAATAAGCATCAACCCAGACACATCCAAGAACCAGTTCTCCCTGCAGCTGAACTCTGTGACCCCCGAGGACATGGCCGTGTATTACTGTGCAAGA	VH	27525066; 25319580	MF989451;KU593026;KU592939;KU593272;DQ437848;BK009057
IGHV7-AAF*01	MF989464	MF-M0	LJI.Rh_IGHV7.135	1	CAGGTGCAGCTGGTGCAGTCTGGGCCTGAGGTGAAGCAGCCTGGGGCCTCAGTGAAGGTCTCCTGCAAGGCTTCTGGTTACAGCTTCACCACCTATGGTATGAATTGGGTGCGACAGGCCCCTGGACAGGGCCTTGAGTGGATGGGATGGATGAACACCTACACTGGGAACCCAACGTATGCCCAGGGCTTCACAGAACGGTTTGTCTTCTCCATGGACACCTCTGTCAGCACAGTGTACCTGCAGATCAGCAGCCTAAAGGGTGAGGACACGGCCGTGTATTACTGTGCGAGATA	VH	29163486; 31080066
IGHV7-ABS*01	MF989486	MF-M0		1	CAGGTGCAGCTGGTGCAGTCTGGGCCTGAGGTGAAGCAGCCTGGGGCCTCAGTGAAGGTCTCCTGCAAGGCTTCTGGTTACAGCTTCACCACCTATGGTATGAATTGGGTGCGACAGGCCCCTGGACAGGGCCTTGAGTGGATGGGATGGATGAACACCTACACTGGGAACCCAACGTATGCCCAGGGCTTCACAGAACGGTTTGTCTTCTCCATGGACACCTCTGTCAGCACAGTGTACCTGCAGATCAGCAGCCTAAAGGCTGAGGACACGGCCGTGTATTACTGTGCGAGATA	VH	29163486
IGHV7-AGO*01	MF989481	MF-M0	IGHV7-B*01; LJI.Rh_IGHV7.86	1	CAGGTGCAGCTGGTGCAGTCTGGGGCTGAGGTGAAGCAGCCGGGGGCCTCAGTGAAGGTCTCCTGCAAGGCTTCTGGATACACCTTCACTAGCTATGGTATGAATTGGGTGCGACAGGCCCATGGACAACGGCTTGAGTGGATGGGATGGATCAACACCGACACTGGGAACCCAACATATGCCCAGGGCTTCAAAGAACGATTTACCTTCTCCATGGACACCTCTATCAGCACGGCATATCTGCAGATCAGCAGCCTAAAGGCTGAGGACACGGCCGTGTATTACTGTGCAAGACA	VH	29163486; 25858157	KP710525;DQ437849
LJI.Rh_IGHV1.138		Rh-LJI		1	CAGGTCCAGCTGGTGCAGTCCGGGGCTGAGGTGAAGAAGCCTGGGGCCTCAGTGAAGGTTTCCTGCAAGACTTCTGGATTCACCTTCGGCAGCTATGCTATCAGCTGGGTGCGACAGGCCCCTGGACAAGGGCTTGAGTGGATGGGAGTGATCATCCCTCTTGTTGGTGTAACAAACTACGCAGAGAAGTTCCAGGGCAGAGTCACGATTACCGCGGACACGTCCACAAGCACAGCCTACATGGAGCTGAGCAGCCTGAGATCTGAGGACACGGCCGTGTATTACTGTGCGAGAGG	VH	31080066	KU593112
LJI.Rh_IGHV1.138.a		Rh-LJI		1	CAGGTCCAGCTGGTGCAGTCTGGGGCTGAGGTGAAGAAGCCTGGGGCCTCAGTGAAGGTTTCCTGCAAGGCTTCTGGATTCACCTTTGGCAGCTATGCTATCAGCTGGGTGCGACAGGCCCCTGGACAAGGGCTTGAGTGGATGGGAGTGATCATCCCTCTTGTTGGTGTAACAAACTACGCAGAGAAGTTCCAGGGCAGAGTCACGATTACCGCGGACACGTCCACAAGCACAGCCTACATGGAGCTGAGCAGCCTGAGATCTGAGGACACGGCCGTGTATTACTGTGCGAGAGG	VH	31080066
LJI.Rh_IGHV1.142		Rh-LJI		1	GAGATGCAGCTGGTGCAGTCTGAGGCTGAGGTGAAGAAGCCTGGGGCCTCAGTGAAGATTTCCTGCAAGGCTTCCGGATACACCTTCACTTACCGCTACTTGCACTGGTTGCGACAGACCCCTGGACAAGGGCTTGAGTGGATGGGATGGATCACACCTTACAATGGTAACACCAACTATGCACAAAAGTTCCAGGACAGAGCCACCATTACCAGAGACAGGTCTATGAGCACAGCCTACATGGAGCTGAGCAGCCTGAGATCTGAGGACACGGCTGTGTATTACTGTGCAAGATA	VH	31080066	MF989556
LJI.Rh_IGHV1.170		Rh-LJI		1	GAGGTCCAGCTGGTGCAGTCTGGGGCTGAAGTGAAGAAGCCTGGGGCCTCAGTGAAGGTCTCCTGCAAGGTTTCCGGATACACCTTCACCGAATTATCCATGCACTGGGTGCGACAGGCCCCTGGAAAAGGGCTTGAGTGGATGGGAGGTGTTGATCCTGTATATGGTGAAATAATACACGCAGAGAAGTTCCAGGGCAGAGTCACCATGACCGAGGACACGTCTACAGACACAGCCTACATGGAGCTGAGCAGCCTGAGATCTGAGGACACGGCCGTGTATTACTGTGCGAGAGA	VH	31080066	AY161055
LJI.Rh_IGHV1.193		Rh-LJI		1	CAGGAGCAGCTGGTGCAGTCTGGGGCTGAGGTGAAGAAGCCTGGGGCCTCAGTGAAGGTCTCCTGCAAAGCTTCTGGATACATTTTCACCAGTTATGTTATCAGCTGGCTGCAACAGGCCCCTGGACAAGGGTTTGAGTGGATGGGAGGAATCCACCCTGGTTATGGTAGCACAAGCTACGCACAGAAGTTCCAGGGCAGAGTCACGATTACCGCGGACATGTCCACGAGCACAGTCTACATGGAGCTGAGCAGTCTGAGATCTGAGGACATGGCCGTGTATTACTGTGCAGCAGA	VH	31080066
LJI.Rh_IGHV1.58		Rh-LJI		1	CAGGTCCAGCTGGTGCAGTCCGGGGCTGAGGTGAAGAAGCCTGGGGCCTCAGTGAAGGTTTCCTGCAAGGCTTCTGGATTCACCTTCGGCAGCTATGCTATCAGCTGGGTGCGACAGGCCCCTGGACAAGGGCTTGAGTGGATGGGAGTGATCATCCCTCTTGTTGGTGTAACAAACTACGCAGAGAAGTTCCAGGGCAGAGTCACGATTACCGCGGACACGTCCACAAGCACAGCCTACATGGAGCTGAGCAGCCTGAGATCTGAGGACACGGCCGTGTATTACTGTGTGAGAGG	VH	31080066
LJI.Rh_IGHV1.58.a		Rh-LJI		1	CAGGTCCAGCTGGTGCAGTCCGGGGCTGAGGTGAAGAAGCCTGGGGCCTCAGTGAAGGTTTCCTGCAAGACTTCTGGATTCACCTTCGGCAGCTATGCTATCAGCTGGGTGCGACAGGCCCCTGGACAAGGGCTTGAGTGGATGGGAGTGATCATCCCTCTTGTTGGTGTAACAAACTACGCAGAGAAGTTCCAGGGCAGAGTCACGATTACCGCGGACACGTCCACAAGCACAGCCTACATGGAGCTGAGCAGCCTGAGATCTGAGGACACGGCCGTGTATTACTGTGTGAGAGG	VH	31080066	MF535582
LJI.Rh_IGHV1.60		Rh-LJI		1	CAGGTCCAGCTGGTGCAGTCCGGGGCTGAGGTGAAGAAGCCTGGGGCCTCAGTGAAGCTCTCCTGCAAGGCTTCTGGTTACACCTTTACCAGCTACTATATAAACTGGGTGAGACAGGCCCCTGAACAAGTGCTTGACTGGATGGGATGGATTAACCCTAGCAATGGTAATACAGGCTACGCACAGAAGTTCCAGGGCAGAGTCACCATGACCAGGGACACGTCCACAAGCACAGCCTACATGGAGCTGAACAGCCTGAGATCTGAGGACACGGCGTGTATTACTGTGCGAGAGA	VH	31080066	MF989566;MF989467
LJI.Rh_IGHV1.84		Rh-LJI		1	GAGGTCCAGCTGGTGCAGTCTGGGGCTGAGGTGAAGAAGCCTGGGGCCTCCGTGAAAATCTCCTGCAAGGCTTCTGGATACACCTTCACCGACTACTACCTGCACTGGGTGCGACAGGCTCCTGGAAAAGGGCTTGAGTGGATGGGACGTGTTGATCCTGAAGATGGTGAAGCAATACACGCACAGAAGTTCCAGGACAGAGTCACCATCACCGCGGACACGTCTACAGACACAGCCTACATGGAGCTGAGCAGCCTGAGATCTGAGGACACGGCCGTGTATTACTGTGCAACAGA	VH	31080066	MF989474;KU593309;DQ437777
LJI.Rh_IGHV1.84.a		Rh-LJI		1	GAGGTCCAGCTGGTACAGTCTGGGGCTGAGGTGAAGAAGCCTGGGGCCTCCGTGAAAATCTCCTGCAAGGCTTCTGGATACACCTTCACCGACTACTACCTGCACTGGGTGCGACAGGCTCCTGGAAAAGGGCTTGAGTGGATGGGACGTGTTGATCCTGAAGATGGTGAAGCAGTACACGCACAGAAGTTCCAGGACAGAGTCACCATCACCGCGGACACGTCTACAGACACAGCCTACATGGAGCTGAGCAGCCTGAGATCTGAGGACACGGCCGTGTATTACTGTGCAACAGA	VH	31080066
LJI.Rh_IGHV2.69		Rh-LJI		1	CAGGTCACCTTGAAGGAGTCTGGTCCTGCGCTCGTGAAACCCACACAGACCCTCACGCTGACCTGCACCTTCTCTGGGTTCTCAATCAGCACTACTGGAACAGGTGTGGGCTGGATCCGTCAGCCCCCAGGGAAGGCCCTGGAATGGCTTGCAAGCATTTATTGGAATGATAGTAAATACTACAGCACATCGCTGAAGAGCAGGCTCACCATCTCCAAGGACACCTCCAAAAACCAGGTGGTTCTAACAATGACCAACATGGACCCTGTGGACACAGCCACATATTACTGTGCACGGGTAC	VH	31080066
LJI.Rh_IGHV2.69.a		Rh-LJI		1	CAGGTCACCTTGAAGGAGTCTGGTCCTGCGCTCGTGAAACCCACACAGACCCTCACGCTGACCTGCACCTTCTCTGGGTTCTCAATCAGCACTACTGGAACAGGTGTGGGCTGGATCCGTCAGCCCCCAGGGAAGGCCCTGGAATGGCTTGCAAGCATTTATTGGAATGATAGTAAATACTACAGCACATCGCTGAAGAGCAGGCTCACCATCTCCAAGGACACCTCCAAAAACCAGGTGGTTCTGACAATGACCAACATGGACCCTGTGGACACAGCCACATATTACTGTGCACGGGTAC	VH	31080066	MF989491
LJI.Rh_IGHV2.7.a		Rh-LJI		1	CAGGTGACCTTGAAGGAGTCTGGTCCTGCGCTAGTGAAACCCACACAGACCCTCACGCTGACCTGCACCTTCTCTGGGTTCTCACTCAGCACTTCTGGAATGCGTGTGGACTGGATCCGTCAGCCCCCAGGAAAGGCCCTGGAGTGGCTTGCACGCATTGATTGGGATGATGATAAATACTACAGCACATCTCTGAAGAGCAGGCTCACCATCTCCAAGGACACCTCCAAGAACCAGGTTGTCCTTACAATGACCAACATGGACCCTGTGGACACAGCCACATATTACTGTGCACGGAGAC	VH	31080066
LJI.Rh_IGHV3.100		Rh-LJI		1	CAGTGTGTGGAGCAGCTGGTGGAGTCTGGGGGAGCCTTGGTACAGCCTGGGGCGTCCCTGAGACTCTCCTGTGCAGCCTCTGAATTCACCTTCAGTAGCTATGACATGCACTGGGTTCGCCAGGCTCCAGGGAAGGGTCTGGAGTGGGTATCAGCTATTAGCATTGGCGGTGGCACATACTACCCAGACTCTGTGAAGGGTCGATTCACCATCTCCAGAGACAATGCCAAGAACTCCTTGTATCTTCAAATGAACAGCCTGAGAGCTGAGGACACTGCTGTGTATTATTGTGCAAGAGA	VH	31080066	MF989479;DQ437816
LJI.Rh_IGHV3.100.a		Rh-LJI		1	CAGTGTGGTGGAGCAGCTGGTGGAGTCTGGGGGAGGCTTGGTCCAGCCTGGGGCGTCCCTGAGACTCTCCTGTGCAGCCTCTGAATTCACCTTCAGTAGCTATGACATGCACTGGGTTCGCCAGGCTCCAGGGAAGGGTCTGGAGTGGGTATCAGCTATTAGCATTGGCGGTGGCACATACTACCCAGACTCTGTGAAGGGTCGATTCACCATCTCCAGAGACAATGCCAAGAACTCCTTGTATCTTCAAATGAACAGCCTGAGAGCTGAGGACACTGCTGTGTATTACTGTGCAAGAGA	VH	31080066
LJI.Rh_IGHV3.107		Rh-LJI		1	GAGGTGCACCTGGTGGAGTCCGGGGGAGGCTTGGCAAAACCTGAGGGGTCCCTGAGACTCTCCTATGCAGCCTCTGCAGGATTCACCTTCAGTAGCTACTACATGAACTGTGTCCGCCAGGCTCCAGGGAATAGGCTGGAGTGGGTTAGACAAGTTAATCCTAATGGGGGTAGCACATACCTCACAGACTCCGGGAAGGGCCGATTCACCATCCCCAGAGATAACGCCAAGAACACACTTCATCTGCAAATGAACAGGCTGAAAACCGAGAACACAGCCATGTATTACTGTA	VH	31080066	AF173910;BK008914
LJI.Rh_IGHV3.107.a		Rh-LJI		1	GAGGTGCACCTGGTGGAGTCCGGGGGAGGCTTGGCAAAACCTGAGGAGTCCCTGAGACTCTCCTATGCAGCCTCTGCAGGATTCACCTTCAGTAGCTACTACATGAACTGTGTCCGCCAGGCTCCAGGGAATAGGCTGGAGTGGGTTAGACAAGTTAATCCTAATGGGGGTAGCACATACCTCACAGACTCCGGGAAGGGCCGATTCACCATCCCCAGAGATAACGCCAAGAACACACTTCATCTGCAAATGAACAGGCTGAAAACCGAGAACACAGCCATGTATTACTGTA	VH	31080066	XM_028842890;MF989476;AF173911
LJI.Rh_IGHV3.119		Rh-LJI		1	GAGGTGCAGCTGGCGGAGTCTGGGGGAGGCTTGGTCCAGCCTGGAGGGTCCCTGAGACTCTCCTGTGCAGCCTCTGGATTCACCGTTAGCAGCTACTGGATGAGCTGGGTCCGCCAGGCTCCGGGAAAGGGGCTGGAGTGGCTTTCAGACATTTATGGTAGTACCATGTACTACGGAGACTCTGTGAAGGGCCGATTCACCGTCTCCAGAGACAATGCCAAGAACTCGCTGTATCTGCAAATGAACAGCCTGAGAGCCGAGGACACGGCCGTGTATTACTGTACTAGAGA	VH	31080066
LJI.Rh_IGHV3.119.a		Rh-LJI		1	GAGGTGCAGCTGGCGGAGTCTGGGGGAGGCTTGGTCCAGCCTGGAGGGTCCCTGAGACTCTCCTGTGCAGCCTCTGGATTCACCGTTAGCAGCTACTGGATGAGCTGGGTCCGCCAGGCTCCGGGAAAGGGGCTGGAGTGGCTTTCAGACATTTATGGTAGTACCATGTACTACGGAGACTCTGTGAAGGGCCGATTCACCGTCTCCAGAGACAATGCCAAGAACTCGCTGTATCTGCAAATGAACAGCCTGAGAGCCGAGGACACGGCCGTGTATTACTGTACTAGGGA	VH	31080066	KU593286
LJI.Rh_IGHV3.120		Rh-LJI	VH3Seq10; IGHV3-10; VH3.14; IGHV3-KSeq10	1	GAGGTGCAGCTGGTGGAGTCTGGGGGAGGCTTGGTCCAGCCTGGCGGGTCCCTGAGACTCTCCTGTGCAGCCTCTGGATTCACCTTCAGTGACGACTACATGGAGTGGGTCCGCCAGGCTCCAGGAAAGGGGCTGGAGTGGGTTGGACAAATTAATCCTAATGGGGGTACCACATTCCTCATGGATTCCGTGAAGGGCCGATTCACCATCTCCAGAGACAACGCCAAGAACACGCTTTATCTGCAAATTAACAGCCTGAAAATAGAGGACACGGCCGTGTATTACTGTACTAGACA	VH	31080066	AF173912
LJI.Rh_IGHV3.127		Rh-LJI		1	GAGGTGCAGCTGGTGGAGTCTGGGGGAGGCTTGGTCCAGCCTGGGGGGTCCCTGAGACTCTCCTGTGCAGCCTCTGGATTCACCTTTGGTGATTATGGCATGCACTGGGTCCGCCAGGCTCCGGGAAAGGGACTGGAGTGGGTCTCATTCATTAGTTACACTGGTAAAACCATATACTACGCTGACTCCGTGAAGGGCCGATTCACCGTCTCCAGAGACAACGCCAAGAACTCGCTGTCTCTGCAAATGAGCAGCCTGAGAGCCGAGGACACGGCCGTGTATTACTGTACTAGAGA	VH	31080066
LJI.Rh_IGHV3.128		Rh-LJI	IGHV3orf-21; VH3.18; IGHV3-6; IGHV3-Korf21	1	GAGGTGCAGCTGGTGGAGTCTGGGGGAGGCTTGGTCCAGCCTGGGGGGTCCCTGAGACTCTCCTGTGCAGCCTCCGGATTCACCTTCAGTGACTACTACATGTACTGGGTCCGCCAGGCTCCAGGAAAGGGGCTGGAGTGGGTGGGTTTCATTAGAAGCAAAGCTTACGGTGGGACAGCAGAATACGCCGCGTCTGTGAAAGGCAGATTCACCATCTCCAGAGATGATTCCAAAAGCATCGCCTATCTGCAAATGAGCAGCCTGAAAACCGAGGACACGGCCGTGTATTACTGTACTAGGGA	VH	31080066	DQ437811
LJI.Rh_IGHV3.128.a		Rh-LJI		1	GAGGTGCAGCTGGTGGAGTCTGGGGGAGGCTTGGTCCAGCCTGGGGGGTCCCTGAGACTCTCCTGTGCAGCCTCTGGATTCACCTTCAGTGACCACTACATGTACTGGGTCCGCCAGGCTCCAGGAAAGGGGCTGGAGTGGGTGGGTTTCATTAGAAGCAAAGCTTACGGTGGGACAGCAGAATACGCCGCGTCTGTGAAAGGCAGATTCACCATCTCCAGAGATGATTCCAAAAGCATCGCCTATCTGCAAATGAACAGCCTGAAAACCGAGGACACGGCCGTGTATTACTGTACTAGGGA	VH	31080066
LJI.Rh_IGHV3.141		Rh-LJI		1	GAAGTGCAGCTGGTGGAGTCTGGGGGAGGCGTGGTACAGCCTGGGGGGTCCCTGAGACTCTCGTGTGCAGCCTCTGGATTCACCTTTGATGATTACGCCATGCACTGGGTCCGCCAAGCTCCAGGGAAGGGTCTGGAGTGGGTCTCTGGTATTAGTTGGAGTGGTGGTAGCACATACTATGCAGACTCCGTCAAGGGCCGATTCACCATCTCCAGAGACAACGCCAAGAACTCCCTGTATCTGCAAATGGGCAGCCTGAGAGCTGAGGACACCGCCTTGTATTACTGTGCAAAGATA	VH	31080066
LJI.Rh_IGHV3.141.a		Rh-LJI		1	GAAGTGCAGCTGGTGGAGTCTGGGGGAGGCGTGGTACAGCCTGGGGGGTCCCTGAGACTCTCGTGTGCAGCCTCTGGATTCACCTTTGATGATTATGCCATGTTCTGGGTCCGCCAAGCTCCAGGGAAGGGTCTGGAGTGGGTCTCTGCTATTAGTTGGAGTGGTGGTAGCACAGGCTATGCAGACTCCGTGAAGGGCCGATTCACCATCTCCAGAGACAACGCCAAGAACTCCCTGTATCTGCAAATGGGCAGCCTGAGAGCTGAGGACACCGCCTTGTATTACTGTGCAGAGAGA	VH	31080066
LJI.Rh_IGHV3.175		Rh-LJI		1	GAGGTGCAGCTGGTGGAGTCTGGGGGAGGCTTGGTCCAGCCTGGGGGATCCCTGAGACTCTCCTGTGCAGCCTCTGGATTCACCTTCAGTAACTACTGGATGAGCTGGGTCCGCCAGGCTCCAGGGAAGGGGCTGGACTGGGTTGGATTTATTAAAAACAAAGCTGATGGTGGAACAGCAGCATACGCCGAATCTGTGAAAGGCAGATTCACCATCTCAAGAGATGATTCAAAGAACACACTGTATCTGCAAATGAGCAGCCTGAACACCGAGGACACGGCCGTGTATTACTGTACTAGAGA	VH	31080066	DQ437818
LJI.Rh_IGHV3.177		Rh-LJI		1	GAGGTGCAGCTGGTGGAGTCTGGGGGCGGCTTGGCAAAGCCTGGGGGGTCCCTGAGACTCTCCTGTGCAGCCTCTGGATTCACCTTCAGTAACTACTGGATGTACTGGGTTCGCCAGGCACCAGGGAAGGGGCTGGAGTGGATCTCAGCTATTAATAGTGCTGGTAGTAGCACATACTATGCAGACTCCGTGAAGGGCAGATTCACCATCTCCAGAGAGAACGCCAAGAACACACTGTATCTTCAAATGGACAGCCTGAGAGCTGAGGACACGGCTGTCTATTACTGTGCGAGAGA	VH	31080066
LJI.Rh_IGHV3.185		Rh-LJI	LJI.Rh_IGHV3.196	1	GGTGTGGTGCAGCTGGTGGAGTCTGAGGGAAATTTCGTGCAGCCTGGAGGGTCCCTGAGACTCTCCTGTGCAGTCTCTGGATTCACCTTTAGCAGCTGTGATTTGGACTGGATTCGCCATGCTCCAGGAAAGGGGCTGGAGTGGGTCTCTGGTATTAGTATTGCTGGTAGCACGTATTATGCAAACTCTGTAAACAGTCTATTCGCCATCTCCAGAGAAAATGCCAAAAACACACTGTATCTTCAAATGAACAGTCTGATAGCTGAGGACACAGCCATTTATTACTGTGTGAGTGAAG	VH	31080066
LJI.Rh_IGHV3.185.a		Rh-LJI		1	GGTGGTGGTGCAGCTGGTGGAGTCTGAGGGAAATTTCGTGCAGCCTGGAGGGTCCCTGAGACTCTCCTGTGCAGTCTCTGGATTCACCTTTAGCAGCTGTGATTTGGACTGGATTCGCCATGCTCCAGGAAAGGGGCTGGAGTGGGTCTCTGGTATTAGTATTGCTGGTAGCACGTATTATGCAAACTCTGTAAACAGTCTATTCGCCATCTCCAGAGACAATGCCAAGAACACACTGTATCTTCAAATGAACAGTCTGATAGCTGAGGACACAGCCATTTATTACTGTGTGAGTGAAG	VH	31080066
LJI.Rh_IGHV3.187		Rh-LJI		1	GAGGTGCAGCTGGTGGAGTCTGGGGGAGGCTTGGTCCAGCCTGGGGGATCCCTGAGACTCTCCTGTGCAGCCTCTGGATTCACCTTCAGTAACTACTGGATGAGCTGGGTCCGCCAGGCTCCAGGGAAGGGGCTGGAGTGGGTTGGATTTATTAAAAACAAAGCTGATGGTGGAACAGCAGCATACGCCGAATCTGTGAAAGGCAGATTCACTATCTCAAGAGATGATTCAAAGAACACACTGTACCTGCAAATGAACAGCCTGAAAACCGAGGACACGGCCGTGTATTACTGTACTAGAGA	VH	31080066
LJI.Rh_IGHV3.195		Rh-LJI		1	GAGGTGCAGCTGGTGGAGCCTGGGGGAGGCCTGGTACAGCCTGGAGGATCCATGAGACTCTCCTGTGCAGCCTCTGGATTCACCTTCAGTAGCTATGGCATGAGCTGGGTTCACCAGACTCCAGGGAAGGGGTTGGAGTGGGTCTCAACTATTAGTGGTAATGGAGTTAGCACATGGTACCCAGATGCTGTGAAGGGTCAATTCACCATCTCCAGAAACAATACCAAAAACTCCCTGTATCTGCAAATGAACAGCCTGAGTGTTGAGGATATAGCCGTGTATTACTCTGCAAAAGA	VH	31080066	MF989478
LJI.Rh_IGHV3.28		Rh-LJI		1	GAGGTGCAGCTGGTGGAGTCTGGGGGCGGCTTGGCAAAGCCTGGGGGGTCCCTGAGACTCTCCTGTGCAGCCTCTGGATTCACCTTCAGTAGCTACTGGATGCACTGGGTTCGCCAGGCACCAGGGAAGGGGCTGGAGTGGATCTCAGCTATTAATAGTGCTGGTAGTAGCACATACTATGCAGACTCCGTGAAGGGCAGATTCACCATCTCCAGAGAGAACGCCAAGAACACACTGTATCTTCAAATGGACAGCCTGAGAGCTGAGGACACGGCTCTCTATTACTGTGCGGGAGA	VH	31080066	XR_001446508
LJI.Rh_IGHV3.34		Rh-LJI		1	GAGGTGAAGCTGGTAGAGTCTGGGGGAGGCTTGGTCCAGCCTGGCGGGTCCCTGAGACTCTCCTGTGCAGCCTCTGGATTCACCTTCAGTAACTACTGGATGTTCAGGTTCCGCCAGGCTCCAGGGAAGGGGCTGGAGTGGGTCTCAAGTATTAGTGGTAGCAGTAGTAGCACATACTACCCAGACTCTGTCAAGGGCCGATTCACCATCTCCAGAGACAACGCCAAGAACACGCTGTATCTGCAAATGAACAGCCTGAGAGCTGAGGACACGGCTGTCCATTACTGTGCGAGAGA	VH	31080066
LJI.Rh_IGHV3.34.a		Rh-LJI		1	GAGGTGCAGCTGGTAGAGTCTGGGGGAGGCTTGGTCCAGCCTGGCGGGTCCCTGAGACTCTCCTGTGCAGCCTCTGGATTCACCTTCAGTAACTACTGGATGTTCTGGGTCCGCCAGGCTCCAGGGAAGGGGCTGGAGTGGGTCTCAAGTATTAGTGGTAGCAGTAGTAGCACATACTACCCAGACTCTGTCAAGGGCCGATTCACCATCTCCAGAGACAACGCCAAGAACACGCTGTATCTGCAAATGAACAGCCTGAGAGCTGAGGACACGACTGTCCATTACTGTGCGAGAGA	VH	31080066
LJI.Rh_IGHV3.35.a		Rh-LJI		1	GAGGTGCAGCTGGTGGCGTATGGGGGAGGCTTGGAACAGCCTGGGGGGTCCCTGAGACTCTCCTGTGGATTCACCTTCAGTGACCACTACATGAGCTGGGTCCGCCAGGCTCCAGGGAAGGGGCCGGAGTGGGTAGGTTTCATGAGAAACAAAGCTAATGGTGGAACAACAGAATACGCCACGTCTGTGAAAGGCAGATTCACTATCTCAAGAGCTGATTCCAAAAGCATGGCCTATCTGCAAATGAGCAGCCTAAACACCGAGGACACGGCCGTGTATTACTGTGCCAGAAG	VH	31080066
LJI.Rh_IGHV3.36		Rh-LJI		1	GAGGTGCAGCTGGTGGAGTCTGGGGGAGGCTTGGTACAGCCTGGGGGGTCCCTGAGACTCTCCTGTGTAGCCTCTGGATTCACCTTCAGTGACCACTACATGGACTGGGTCCGCCAGGCTACAGGGAAGGGGCTGGAGTGGGTCTCAAGTATTAGTCAACCTAGTGGTAGTAACACATACTACTTAGACCCTGTCAAGGGCCGATTCACCATCTCCAGAGACAACGCCAAGAACACACTGTATCTTCAAATGAACAGCCTGAGAGCCGAGGACACGGCTGTCTATTACTGTGCGAGAGA	VH	31080066
LJI.Rh_IGHV3.36.a		Rh-LJI		1	GAGGTGCAGCTGGTAGAGTCTGGGGGAGGCTTGGTCCAGCCTGCCGGGTCCCTGAGGCTCTCCTGTGCAACCTCTGGATTCACCTTCAGTGACCACTACATGGACTGGGTCCGCCAGGCTCCAGGGAAGGGGCTGGAGTGGGTCTCAAGTATTAGTCAACCTAGTGGTAGTAGCACATACTACCCAGACTCTGTCAAGGGCCGATTCACCATCTCCAGAGACAACGCCAAGAACACGCTGTATCTGCAAATGAACAGCCCGAGAGCCGAGGACACAGCTGTCTATTACTGTGCGAGAGA	VH	31080066
LJI.Rh_IGHV3.37		Rh-LJI		1	GAGGTGCAGCTGGTGGAGTCTGGGGGCGGCTTGGCACAGCCTGGGGGGTCCCTGAGACTCTCCTGTGCAGCCTCTGGATTCACCTTCAGTGACCACTACATGGACTGGGTCCGCCAGGCTCCAGGGAAGGGCCTGGAGTGGGTTGGCCGTATTAGAAACAAAGCTAACAGTTACCCGACAGAATACGCCGCGTCTGTGAAAGGCAGATTCACCATCTCAAGGGATGATTCAAAGAACACACTGTATCTGCAAATGAGCAGCCTGAAAACCGAGGACACGGCCGTGTATTACTGTGCTAGAGA	VH	31080066	KY196627
LJI.Rh_IGHV3.37.a		Rh-LJI		1	GAGGTGCAGCTGGTGGAGTCTGGGGGCGGCTTGGCACAGCCTGGGGGGTCCCTGAGACTCTCCTGTGCAGCCTCTGGATTCACCTTCAGTGACCACTACATGGACTGGGTCCGCCAGGCTCCAGGGAAGGGCCTGGAGTGGGTTAGCCGTATTAGAAACAAAGCTAACAGTTACACAACAGAATACGCCGCGTCTGTGAAAGGCAGATTCACCATCTCAAGGGATGATTCAAAGAACACACTGTATCTGCAAATGAGCAGCCTGAAAACCGAGGACACGGCAGTGTATTACTGTGCTAGAGA	VH	31080066
LJI.Rh_IGHV3.5		Rh-LJI		1	GAGGTGCAGTTGGTGGAGTCTGGGGGAGGCTTGGTACAGCCTGGGGGCTCCCTGAGACTCTCTTGTACAGGCTCTGGATTCACCTTCAGTAGCTACTACATGTACTGGGTCCGCCAGGCTCCAGGGAAGGGGCTGGAGTGGGTCTCAGCTATTAATACTGGTGGGGGTAGCACATGGTACACAGACTCCGTGAAGGGCCGATTCACCATCTCCAAAGAGAACGCCAAGAACACACTGTATCTTCAAATGGACAGCCTGAGAGCTGAGGACACGGCTGTCTATTACTGTGCGAAAGACA	VH	31080066	DQ437799
LJI.Rh_IGHV3.50		Rh-LJI		1	GAGGTGCAGCTGGTGGAGTCTGGAGGAGGCTTGGTTCAGCCTGGGGGGTCCCTGAGACTCTCCTGTGCAGCCTCTGGATTCACCTTCAGTAGCTATGGCATGCACTGGGTCCGCCAGGCTCCAGGGAAGGGGCTGGAGTGGGTGGCAGTTATATCGTATGATGGAAGTAAGAAATACTACGCAGACTCTGTGAAGGACCGATTCACCATCTCCAGAGACAATTCCAAGAACATGCTATATCTTCAAATGAACAACCTGAAATTGGAGGACACGGCCGTGTATTACTGTGCGAGAGA	VH	31080066	KU593179;KU593044;KU592886;KF948489;KF948240
LJI.Rh_IGHV3.50.a		Rh-LJI		1	GAGGTGCAGCTGGTGGAGTCTGGAGGAGGCTTGGTTCAGCCTGGGGGGTCCCTGAGACTCTCCTGTGCAGCCTCTGGATTCACCTTCAGTAGCTATGGCATGCACTGGGTCCGCCAGACTCCAGGGAAGGGGCTGGAGTGGGTGGCAGTTATATGGTATGATGGAAGTAAGAAATACTACGCAGACTCTGTGAAGGACCGATTCACCATCTCCAGAGACAATTCCAAGAACATGCTATATCTTCAAATGAACAACCTGAAATTGGAGGACACGGCCGTGTATTACTGTGGGAGAGA	VH	31080066
LJI.Rh_IGHV3.52		Rh-LJI		1	GAGGCGCAGCTGATGGAATCTGGCGGAGGCTTGGTACAGCCTGGGGGGTCCCTGAGACTCTCCTGTGCAGCCTCTGGATTCACCTTCAGTGACTACTACATGCAGTGGGTCCGCCAGGCTCCAGGGAAGGGGTTGGAGTGGGTAGGATTAATTAGAAACAAAGCTGATGGTGAGACAACAGACTACGCTTTATCTGTGAAAGGCAGAGTCACTATCTCCAGAGATGATTCGAAAAGCATCACCTATCTGCAAATGAACAACCTGAAAACCGAGGACACGGCCGTGTATTACTGTGCGAGGAA	VH	31080066	BK008976
LJI.Rh_IGHV3.52.a		Rh-LJI		1	GAGGCGCAGCTGATGGAAACTGGCGGAGGCTTGGTACAGCCTGGGGGGTCCCTGAGACTCTCCTGTGCAGCCTCTGGATTCACCTTCAGTGACCACTACATGCAGTGGGTCCGCCAGGCTCCAGGGAAGGGGTTGGAGTGGGTAGGATTAATTAGAAACAAAGCTGATGGTGAGACAACAGACTACGCTGCATCTGTGAAAGGCAGATTCACCATCTCCAGAGATGATTCGAAAAGCATCACCTATCTGCAAATGAACAACCTGAAAACCGAGGACACGGCCGTGAATTACTGTGCGAGGAA	VH	31080066
LJI.Rh_IGHV3.53		Rh-LJI		1	GAGGTGCAGCTGGTGGAGTCTGGGGGCGGCTTGGCAAAGCCTGGGGGGTCCCTGAGACTCTCCTGCGCAGCCTCTGGATTCACCTTCAGTGACTACTACATGCACTGGGTCCGCCAGGCTTCAGGGAAGGGGCTGGAGTGGGTCTCACGTATTAGTAATGGTGGTGGTAGCACATGGTACGCAGACTCCGTGAAGGGCAGATTCACCATCTCCAGAGAGAACGCCAAGAACACACTGTATCTTCAAATGGACAGCCTGAGAGCTGAGGACACGGCTGTCTATTACTGTGCGAGAGA	VH	31080066
LJI.Rh_IGHV3.53.a		Rh-LJI		1	GAGGTGCAGCTGGTGGAGTCTGGGGGCGGCTTGGCAAAGCCTGGGGGGTCCCTGAGACTCTCCTGCGCAGCCTCTGGATTCACCTTCAGTGACTACTACATGCACTGGGTCCGCCAGGCTTCAGGGAAGGGGCTGGAGTGGGTCTCACGTATTAGTAATGGTGGTGGTAGCACATGGTACGCAGACTCCGTGAAGGGCAGATTCACCATCTCCAGAGAGAACGCCAAGAACACACTGTATCTTCAAATGGACAGCCTGAGAGCTGAGGACACGGCCGTGTATTACTGTGCGAGAGA	VH	31080066	AF173921
LJI.Rh_IGHV3.76		Rh-LJI		1	GAGGTGCAGCTGGTGGAGTCTGGGGGCGGCTTGGCAAAGCCTGGGGGGTCCCTGAGACTCTCCTGTGCAGCCTCTGGATTCACCTTCAGTAGCTACTGGATGAATTGGGTCCGCCAGACTCCAGGGAAGGGGCTGGAGTGGATCTCAGCTATTAATAGTGGTGGGGGTAGCACATACTACGCAGACTCCGTGAAGGGCCGATTCACCATCTCCAGAGACAACTCAAAGAACACGCTCTCCCTGCAAATGAACAGCCTGAGAGCTGAGGACACGGCCGTGTATTACTGTGCTAAAGA	VH	31080066	KU593285;AF173915
LJI.Rh_IGHV3.76.a		Rh-LJI		1	GAGGTGCAGCTGGTGGAGTCTGGGGGCGGCTTGGCAAAGCCTGGGGGATCCCTGAGACTCTCCTGTGCAGCCTCTGGATTCACCTTCAGTAGCTACTGTATGCACTGGGTCCGCCAGGCTCCAGGGAAGGGGCTGGAGTGGGTCTCAGCTATTAGTAGTGGTGGGGGTAGCACATACTACGCAGACTCCGTGAAGGGCCGATTCACCATCTCCAGAGACAACTCAAAGAACACGCTCTCCCTGCAAATGAACAGCCTGAGAGCTGAGGACACGGCCGTGTATTACTGTGCGAAAGA	VH	31080066
LJI.Rh_IGHV3.8		Rh-LJI	VH3Seq11; IGHV3-KSeq11	1	GAGGTGCAGCTGGTGGAGTCTGGGGGAGGCTTGGTACAGCCTGGCCGGTCCCTGAGACCCTCCTGTGCAGCCTCTGGATTCACTTTCAGTAGCTATGGCATGCACTGGGTCCGCCAGGCTCCGGAAGAGGGGCTGGTGTGGGTTTCATACATTGGTAGTAGTACCATGTACTACGCAGACTCCGTGAAGGGCCGATTCACCATCTCCAGAGACAATGCCAAGAACTCGCTGTATCTGCAAATGAACAGCCTGAGAGCCGAGGACACGGCTGTGTATTACTGTGTGAGAGA	VH	31080066	AF173913
LJI.Rh_IGHV3.8.a		Rh-LJI		1	GAGGTGCAGCTGGTGGAGTCTGGGGGAGGCCTGGTCCAGCCTGGCCGGTCCCTGAGACCCTCCTGTGCAGCCTCTGGATTCACCTTCAGTAGTTATGGCATGCACTGGGTCCGCCAGGCTCCGGAAGAGGGGCTGGTGTGGGTTTCATACATTGGTAGTAGTACCATGTACTACGCAGACTCCGTGAAGGGCCGATTCACCATCTCCAGAGACAATGCCAAGAACTCGCTGTATCTGCAAATGAACAGCCTGAGAGCCGAGGACACGGCTGTGTATTACTGTGTGAGAGA	VH	31080066
LJI.Rh_IGHV3.83		Rh-LJI		1	GAAGTGCAGTTGGTGGAGTCTGGGGGAGGCTTGGTACAGCCTGGGGGGTCCCTGAGACTCTCCTGTGCAGCCTCTGGATTCACCTTCAGTGACCACTACATGGACTGGGTCCGCCAGGCTCCAGGGAAGGGGCTGGAGTGGGTCTCAAGTATTAGCAGTGGTAGTGGTAGTACCACATTGTACCCAGACTCTGTCAAGGGCCGATTCACCATCTCCAGAGACAATGCCAAGAACACAGTGTATCTGCAAATGAACAGCCTGAGAGCCGAGGACACGGCTGTCTATTACTGTGCGAGACA	VH	31080066	MF989474;AF173927
LJI.Rh_IGHV3.83.a		Rh-LJI		1	GAAGTGCAGTTGGTGGAGTCTGGGGGAGGCTTGGTACAGCCTGGGGGGTCCCTGAGACTCTCCTGTGTAGCCTCTGGATTCAGCTTCAGTGACCACTACATGGACTGGGTCCGCCAGGCTCCAGGGAAGGGGCTGGAGTGGGTCTCAAGTATTAGCACTGGTAGCGGTAGTACCACATTGTACCCAGACTCTGTCAAGGGCCGATTCACCATCTCCAGAGACAACGCCAAGAACACACTGTATCTGCAAATGAACAGCCTGAGAGCCGAGGACACGGCTGTCTATTACTGTGCGAGACA	VH	31080066
LJI.Rh_IGHV3.87		Rh-LJI		1	GAGGTGCAGCTGGCGGAGTCTGGGGGAGGCTTGGTCCAGCCTGGGGGGTCCCTGAGACTCTCCTGTGCAGCCTCCGGATTCACCTTCAGTGGCTACGAAATGCACTGGGTCCGCCAGGCTCCAGGGAAGGGGCTGGAGTCCGTCTCAGTTATTGGTGGTGATAGTAGTTACACACACTACGCAGACTCTGTGAAGGGCCGATTCACCATCTCCAGAGACAACGCCAAGAACTCGCTGTCTCTGCAAATGAACAGCCTGAGAGCCGAGGACACGGCCGTGTATTACTGTGCGAGACA	VH	31080066	DQ437800
LJI.Rh_IGHV3.88.a		Rh-LJI		1	GAGGTGCAGCTGGTGGAGTCTGGGGGAGGCTTGGTCCAGCCTGGCGGGTCCCTGAGAGTCTCCTGTGCAGCCTCTGGATTCACCTTCAGTGACTACTACATGAGCTGGGTCCGCCAGGCTCCAGGAAAGGGGCCGGAGTGGGTAGGTTTCATTAGAAACAAAGCTAATGGTGGGACAGCAGAATACGCCGCGTCTGTGAAAGGCAGATTCACCATCTCAAGAGATGATTCCAAAAGCATTGCCAGTCTGCAAATGAACAGCCTGAAAACCGAGGACACGGCCGTGTATTACTGTACTAGAGA	VH	31080066
LJI.Rh_IGHV3.9		Rh-LJI		1	GAGGTGCAGCTGGTGGAGTCTGGGGGAGGCTTGGTGCAGCCTGGGGGGTCCCTGAGACTCTCCTGTGCAGCCTCTGGATTCACCTTCAGTAACTACTACATGCACTGGGTCCGCCAGGCTCAAGGGAAAGGGCTAGAGTGGGTAGGTTTAATAAGAAACAAAGCTAACAGTTACACGACAGAATATGCTGCGGCTGTGAAAGGCAGATTCACCATCTCAAGAGATGATTCAAAGAACACGCTGTATCTGCAAATGAGCAGCCTGAAAACCGAGGACACAGCCCTGTATTACTGTACTAAA	VH	31080066	KU593276;AF173903;BK009047
LJI.Rh_IGHV3.94		Rh-LJI		1	GAGGTGCAGCTGGTGGAGTCTGGGGGCGGCTTGGCAAAGCCTGGGGGGTCCCTGAGACTCTCCTGTGCAGCCTCTGGATTCAGCTTCAGTGACTACTACATGTACTGGGTCCGCCAGGCTCCAGGGAAGGGGCTGGAGTGGGTCTCAGGTATTAGTTATACTGGTGGTAGCACATACTATGCAGACTCCGTGAAGGGCAGATTCACCATCTCCAGAGAGAACGCCAAGAACACACTGTATCTTCAAATGGACAGCCTGAGAGCTGAGGACACGGCTGTCTATTACTGTGCGAGAGA	VH	31080066	AF173923;KU593278;XM_015444532;BK008928
LJI.Rh_IGHV4.144		Rh-LJI		1	CAGGTGAAGCTGCAGCAGTGGGGCGAAGGACTGGTGAAGCCTTCGGAGACCCTGTCCCTCACCTGCGCTGTCTATGGTGGCTCCATCAGCGGTTACTACTACTGGAGCTGGATCCGCCAGCCCCCAGGGAAGGGACTGGAGTGGATTGGGTATATCTATGGTAATAGTGCGAGCACCAACTACAACCCCTCCCTCAAGAATCGAGTCACCATTTCAAAAGACACGTCCAAGAACCAGTTCTCCCTGAAGCTGAGCTCTGTGACCGCCGCGGACACGGCCGTGTATTACTGTGCGAGAGA	VH	31080066	KU593308
LJI.Rh_IGHV4.144.a		Rh-LJI		1	CAGGTGAAGCTGCAGCAGTGGGGCGAAGGACTGCTGAAGCCTTCGGAGACCCTGTCCCTCACCTGCGCTGTCTATGGTGGCTCCATCAGCGGTTACTACTACTGGAGCTGGATCCGCCAGCCCCCAGGGAAGGGGCTGGAGTGGATTGGGTATATCTATGGTAATAGTGCGAGCACCAACTACAACCCCTCCCTCAAGAATCGAGTCACCATTTCAAAAGACACGTCCAAGAACCAGTTCTCCCTGAAGCTGAGCTCTGTGACCGCCGCGGACACGGCCGTGTATTACTGTGCGAGAGA	VH	31080066
LJI.Rh_IGHV4.149		Rh-LJI		1	CAGGTGCAGCTGCAGGAGTCGGGCCCAGGACTGGTGAAGCCTTCAGAGACCCTGTCCCTCACCTGCGCTGTCTCTGGTGGCTCCTTCAGCAGTTACTGGTGGAGCTGGATCCGCCAGCCCCCAGGGAAGGGACTGGAGTGGATTGGGGAGATCAATGGTAATAGTGGGAGCACCAACTACAACCCCTCCCTCAAGAGTCGAGTCACCATTTCAAAAGACGCGTCCAAGAACCAGTTCTCCCTGAAGCTGAGCTCTGTGACCGCCGCGGACACGGCCGTGTATTACTGTGCGAGACA	VH	31080066
LJI.Rh_IGHV4.149.a		Rh-LJI		1	CAGGTGCAGCTGCAGGAGTCGGGCCCAGGACTGGTGAAGCCTTCGGAGACCCTGTCCCTCACCTGCGCTGTCTCTGGTGGCTCCATCAGCAGTTACTGGTGGAGCTGGATCCGCCAGCCCCCAGGGAAGGGACTGGAGTGGATTGGGGAGATCTCTGGTAGTGGTGGGAGCACCAGCGACAACCCCTCCCTCAAGAGTCGAGTCACCATTTCAAAAGACACGTCCAAGAATCAGTTCTCCCTGAAGCTGAGCTCTGTGACCGCCGCGGACACGGCCGTGTATTACTGTGCGAGAC	VH	31080066
LJI.Rh_IGHV4.150		Rh-LJI		1	CAGCTGCAGCTGCAGGAGTCGGGCCCAGGACTGGTGAAGCCTTCGGAGACCCTGTCCCTCACCTGCGCTGTCTCTGGTGGCTCCATCAGCGGTTACTACTGGAGCTGGATCCGCCAGCCCCCAGGGAAGGGACTGGAGTGGATTGGGAATATTGATGGTAATATTGCGGGCACCAACTACAACCCCTCCCTCAAGAGTCGAGTCACCATTTCAAAAGACACGTCCAAGAATCAGTTCTCCCTGAAGCTGAGCTCTGTGACCGCCGCGGACACGGCCGTGTATTACTGTGCGAGAAA	VH	31080066	U57585
LJI.Rh_IGHV4.174		Rh-LJI		1	CAGCTGCAGCTGCAGGAGTCGGGCCCAGGACTGGTGAAGCCTTCGGAGACCCTGCCCCTCACCTGCGCTGTCTCTGGTGCCTCCATCAGCAGTAACTACTGGAGCTGGATCCGCCAGGCCCCAGGGAAGGGACTGGAGTGGATTGGACGTATCTATGGTAGTGGTGGGAGCACCGACTACAACCCCTCCCTCAAGAGTCGAGTCACCATTTCAATAGACACGTCCAAGAACCAGTTCTCCCTGAAGCTGAGCTCTGTGACCGCCGCGGACACGGCCGTGTATTACTGTGCGAGAGA	VH	31080066	HQ677012
LJI.Rh_IGHV4.174.a		Rh-LJI		1	CAGGTGCAGCTGCAGGAGTCGGGCCCAGGACTGGTGAAGCCTTCGGAGACCCTGCCCCTCACCTGCGCTGTCTCTGGTGCCTCCATCAGCAGTAACTACTGGAGCTGGATCCGCCAGGCCCCAGGGAAGGGACTGGAGTGGATTGGACGTATCTATGGTAGTGGTGGGAGCACCGACTACAACCCCTCCCTCAAGAGTCGAGTCACCATTTCAATAGACACGTCCAAGAACCAGTTCTCCCTGAAGCTGAGCTCTGTGACCGCCGCGGACACGGCCGTGTATTACTGTGCGAGAGA	VH	31080066
LJI.Rh_IGHV4.61.2		Rh-LJI		1	CAGGTGCAGCTGCAGGAGTCGGGCCCAGGACTGGTGAAGCCTTCGGAGACCCTGTCCCTCACCTGCGCTGTCTCTGGTGGCTCCATCAGCAGTAGTAACTGGTGGAGCTGGATCCGCCAGTCCCCAGGGAAGGGACTGGAGTGGATTGGACGTATCTCTGGTAGTGGAGCACCAGCTACAACCCCTCCCTCAAGAGTCGAGTCACCATTTCAAAGACACGTCCAAGAATCAGTTTCCCTGAAGCTGAGCTCTGTGACCGCCGCGGACACCGCCGTGTATTACTGTGCGAGAGA	VH	31080066
LJI.Rh_IGHV4.67.a		Rh-LJI		1	CAGGTGCAGCTGCAGGAGTCGGGCCCAGCAGTGGTGAAGCCTTCGGAGACCCTGTCCCTCACCTGCGCTGTCTCTGGTGGCTCCATCAGCAGTAGTAACTGGTGGAGCTGGATCCGCCAGTCCCCAGGGAAGGGGCTGGAATGGATTGGGGGTATCTATGGTAGTGGTGGGAGCACCGAATACAACCCCTCCCTCAAGAGTCGAGTCACCATTTCAAAAGACACGTCCAAGAACCAGTTCTCCCTGAAGCTGAGCTCTGTGACCGCCGCGGACACCGCCGTGTATTACTGTGCGAGAGA	VH	31080066	XM_015144650
LJI.Rh_IGHV4.72		Rh-LJI		1	CAGGTGCAGCTGCAGGAGTCGGGCCCAGGACTGGTGAAGCCTTCGGAGACCCTGTCCCTCACCTGCGCTGTCTCTGGTTACTCCATCAGCAGTGGTTACTACTGGGGCTGGATCCGTCAGCCCCCAGGGAAGGGACTGGAGTATATTGGGTATATCAGTGGTAGTAGTGGGAGCACCTACTACAACCCCTCCCTCAAGAGTCGAGTCACCATTTCAAAAGACACGTCCAAGAACCAGTTCTCCCTGAAGCTGAGCTCTGTGACCGCCGCGGACACGGCCGTGTATTACTGTGCGAGACA	VH	31080066
LJI.Rh_IGHV4.79.a		Rh-LJI		1	CAGGTGCAGCTGCAGGAGTCGGGCCCAGGACTGGTGAAGCCTTCGGAGACCCTGTCCCTCACCTGCGCTGTCTCTGGTGGCTCCATCAGTGATGATTACTGGTGGAGCTGGATCCGCCAGCCCCCAGGGAAGGGACTGGAGTGGATTGGGGAGATCAATGGTAATAGTGGTAGCACCTACTACAACCCCTCCCTCAAGAGTCGAGTCACCATTTCAAAAGACGCGTCCAAGAACCAGTTCTCCCTGAAGCTGAGCTCTGTGACCGCCGCGGACACGGCCGTGTATTACTGTGCGAGAGA	VH	31080066
LJI.Rh_IGHV5.131.a		Rh-LJI		1	GAGGTGCAGCTGGTGCAGCCTGGAGCAGAGGTGAAAAGGCCCGGGGAGTCTCTGAGGATCTCCTGTAAGACTTCTGGATACAGCTTTACCAGCTACTGGATCAGCTGGGTGCGCCAGATGCCCGGGAGAGAACTGGAGTGGATGGGGAGCATCCATCCTGGGACCTCTGATACCAGATACAACCCGTCCTTCCAAGGCCAGGTCACCATCTCAGCCGACAGCTCCACCAGCACCACCTACCTGCAGTGGAGCAGCCTGAAGGCCTCGGACTCCGCCATGTATTATTGTGCAAGA	VH	31080066
LJI.Rh_IGHV5.15		Rh-LJI	LJI.Rh_IGHV5.20	1	GAGGTGCAGCTGGTGCAGTCTGGAGCAGAGGTGAAAAGGCCCGGGGAGTCTCTGAAGATCTCCTGTAAGACTTCTGGATACAGCTTTACCAGCTACTGGATCAGCTGGGTGCGCCAGATGCCCGGGAAAGGCCTGGAGTGGATGGGGGCGATTGATCCTAGTGATTCTGATACCAGATACAGCCCGTCCTTCCAAGGCCAGGTCACCATCTCAGCCGACAAGTCCATCAGCACCGCCTACCTGCAGTGGAGCAGCCTGAAGGCCTCGGACACCGCCACGTATTACTGTGCGAAAGA	VH	31080066	AY161080;AY161081
LJI.Rh_IGHV5.157		Rh-LJI		1	GAGGTGCAGCTGGTGCAGTCTGGAGCAGAGGTGAAAAGGCCCGGGGAGTCTCTGAGGATCTCCTGTAAGACTTCTGGATACAGCTTTACCAGCAGCTGGATCAGCTGGGTGCGCCAGATGCCCGGGAAAGGCCTGGAGTGGATGGGGAGCATCTATCCTGGTGATTCTGATACCAGATACAACCCGTCCTTCCAAGGCCACGTCACTATCTCAGCCGACAAGTCCATCAGCACCACCTACCTGCAGTGGAGCAGCCTGAAGGCCTCGGACACCGCCACGTATTACTGTGCGAAAGT	VH	31080066	XM_005595419;BK008990
LJI.Rh_IGHV5.157.a		Rh-LJI		1	GAGGTGCAGCTGGTGCAGTCTGGAGCAGAGGTGAAAAGGCCCGGGGAGTCTCTGAGGATCTCCTGTAAGACTTCTGGATACAGCTTTACCAGCAGCTGGATCAGCTGGGTGCGCCAGATGCCCGGGAAAGGCCTGGAGTGGATGGGGAGCATCTATCCTGGTGATTCTGATACCAGATACAGCCCGTCCTTCCAAGGCCAGGTCACCATCTCAGCCGACAAGTCCATCAGCACCGCCTACCTGCAGTGGAGCAGCCTGAAGGCCTCGGACACCGCCACGTATTACTGTGCGAAAGA	VH	31080066
LJI.Rh_IGHV6.1		Rh-LJI		1	CAGGTGCAGCTGCAGGAGTCAGGTCCAGGACTGGTGAAGCCCTCACAGACCCTGTCACTCACCTGTGCCATCTCCGGGGACAGTGTCTCTAGCAACAGTGCTACTTGGAACTGGATCAGGCAGTCGCCATCGAGAGGCCTTGAGTGGCTGGGAAGGACATACTACAGGTCCAAGTGGTATAATGATTATGCACAATCTGTGCAAAATCGAATAACCATCAACCCAGACACATCCAAGAACCAGTTCTCCCTGCAGCTGAACTCTGTGACCCCCGAGGACATGGCCGTGTATTACTGTGCAAGAGA	VH	31080066	KU593299
LJI.Rh_IGHV7.135.a		Rh-LJI		1	CAGGTGCAGCTGGTGCAGTCTGGGCCTGAGGTGAAGCAGCCTGGGGCCTCAGTGAAGGTCTCCTGCAAGGCTTCTGGTTACAGCTCCACCACCTATGGTATGAATTGGGTGCAACAGGCCCCTGGACAGGGCCTTGAGTGGATGGGATGGATGAACACCTACACTGGGAACCCAACGTATGCCCAGGGCTTCACAGAACGGTTTGTCTTCTCCATGGACACCTCTGTCAGCACAGTGTACCTGCAGATCAGCAGCCTAAAGGCTGAGGACACGGCCGTGTATTACTGTGCGAGATA	VH	31080066
LJI.Rh_IGHV7.86.a		Rh-LJI		1	CAGGTGCAGCTGGTGCAGTCTGGGGCTGAGGTGAAGCAGCCGGGGGCCTCAGTGAAGGTCTCCTGCAAGGCTTCTGGTTACACCTTCACTAGCTATGGTATGAATTGGGTGCGACAGGCCCATGGACAACGGCTTGAGTGGATGGGATGGATCAACACCGACACTGGGAACCCAACATATGCCCAGGGCTTCAAAGAACGATTTACCTTCTCCATGGACACCTCTATCAGCATGGCATATCTGCAGATCAGCAGCCTAAAGGCTGAGGACACGGCCGTGTATTACTGTGCGAGACA	VH	31080066	AY161078
IGKV1-AAD*01	MF989468	MF_M0	LJI.Rh_IGKV1.12	1	GACATCCAGATGACCCAGTCTCCATCCTCCCTGTCTGCATCTGTAGGAGACACAGTCACCATCACTTGCCGGGCGAGTCAGAGTATTAGCAGCTGGTTAGCCTGGTATCAGCAGAAACCAGGGAAAGCCCCTAAGCTCCTGATCTATAAGGCATCCAGTTTGCAAAGTGGGGTCCCATCAAGGTTCAGCGGCAGTGGATCTGGGACAGATTTCACTCTCACCATCAGCAGCCTGCAGTCTGAAGATTTTGCAACTTATTACTGTCAACAGTATAGCAGTAGCCCTCC	VK	29163486; 31080066
IGKV1-AAL*01	MF989468	MF_M0		1	GACATCCAGATGACCCAGTCTCCATCCTCCCTGTCTGCATCTGTAGGAGACACAGTCACCATCACTTGTCGGGCAAGTCAGGGCATTAGCAATTATTTAGCCTGGTATCAGCAGAAACCAGGGAAAGCCCCAAAGCCCCTGATCTATTACGCATCCAATTTGGAAAGTGGGGTCCCATCAAGGTTCAGCGGCAGTGGATCTGGGACAGATTTCACTCTCACCATCAGCAGCCTGCAGCCTGAAGATTTTGCAACTTATTACTGTCAACAGCATAATAGTTACCCTCC	VK	29163486
IGKV1-AAS*01	MF989452	MF_M0		1	GACATCCAGATGACGCAGTCTCCATCCTCCCTGTCTGCATCTGTAGGAGACAGAGTCACCATCACTTGCCGGGCGAGTCAGGGCATTAACAATTATTTAAGTTGGTATCAGCAGAAACCAGGGAAAGCCCCTAAGCCCCTGATCTATTATGCATCCAGTTTGGAAACAGGGGTACCATCAAGGTTCAGTGGAAGTAGATCTGGGACAGATTATACTCTCACCATCAGCAGTCTGCAGCCTGAAGATATTGCAACATATTACTGTCAACAGTATAATAATTCCCCTCC	VK	29163486
IGKV1-AAS*03	MF989753	MF_M?		2	GACATCCAGATGACGCAGTCTCCATCCTCCCTCTCTGCATCTGTAGGAGACAGAGTCACCATCACTTGCCGGGCGAGTCAGGGCATTAACAATTATTTAAGTTGGTATCAGCAGAAACCAGGGAAAGCCCCTAAGCGCCTGATCTATTATGCATCCAGTTTGGAAAGTGGGGTCCCATCAAGGTTCAGTGGAAGTGGATCTGGGACAGATTATACTCTCACCATCAGCAGTCTGCAGCCTGAAGATATTGCAACATATTACTGTCAACAGTATGATAATTTCCCTCC	VK	29163486
IGKV1-AAU*01	MF989462	MF_M0		1	GACATTCAGATGACCCAGTCTCCATCCTCCCTGTCTGCTTCTGTAGGAGACAGAGTCACCATCACTTGCCGGGCAAGTCAGGGCATTAGCAGTTATTTAAATTGGTATCAGCAGAAACCAGGGAAAGCCCCTAAGCTCCTGATCTATTATGCAAACCGTTTGGAAAGTGGGGTCCCATCAAGGTTCAGCGGCAGTGGATCTGGGACAGAATTCACTCTCACCATCAGCAGCCTGCAACCTGAAGATTTTGCAACTTATTACTGTCAACAGTATAATAGTTTACCTCC	VK	29163486
IGKV1-AAY*01	MF989462	MF_M0		1	GACATCCAGATGACCCAGTCTCCATCCTCCCTGTCTGCATCTGTAGGAGACAGAGTCACCATCACTTGTCGGGCGAGTCAGGGCATTAGCAGTTATTTAGCGTGGTATCAGCAGAAACCAGGGAAAGCCCCGAAGCCCTTGATCTATTACGCATCCAATTTGGAAAGTGGGGTCCCATCAAGGTTCAGCGGCAGTGGATCTGGGACAGAATTCACTCTCACCATCAGCAGCCTGCAGCCTGAGGATTTTGCAACTTATTACTGTCAACAGTATAACAGTGACCCTCC	VK	29163486
IGKV1-AAZ*01	MF989462	MF_M0		1	GACATCCAGATGACCCAGTCTCCTTCCTCCCTGTCTGCTTCTGTAGGAGACACAGTCACCATCACTTGCCGGGCAAGTCAGGGTATTAGCAGTTATTTAAATTGGTTTCAGCAGAAACCAGGGAAAGCTCCTAAGCTCCTGATCTATGCTGCATCCAGTTTGGAAAGCGGGGTCCCATCAAGGTTCAGCGGCAGTGGATCTGGGACAGAATTCACTCTCACCATCAGCAGCCTGCAGCCTGAAGATTTCGCAGCTTATTACTGTCTACAGCATAATAGTTACCCTCC	VK	29163486
IGKV1-ABL*01	MF989452	MF_M0		1	GACATCCAGATGACCCAGTCTCTGTCCTCCCTGTCTGCATCTGTAGGAGACAGAGTCACCATCACTTGCCGGGCAAGTCAGGGCATTAACAATGAGTTAGCCTGGTATCAGCAGAAACCAGGGAAAGCCCCTACACTCCTGCTCTATTCTGGATCCAGTTTGCATACAGGGGTCCCATCTCAGTTCAGTGGCAGTGGATCTGGGACAGATTTCACTCTCACCATCAGCAGCCTGCAGCCTGAAGATGTTGCAACTTATTACTGTCGACAGGATTATAATACCCCGTC	VK	29163486
IGKV1-ABL*02	MF989740	MF_M?		2	GACATCCAGATGACCCAGTCTCCGTCCTCCCTGTCTGCATCTGTAGGAGACACAGTCACCATCACTTGCCGGGCAAGTCAGGGCATTAGCAATGAGTTAGCCTGGTATCAGCAGAAACCAGGGAAAGCCCCTACACTCCTGCTCTATTCTGGATCCAGTTTGCATACAGGGGTCCCATCTCAGTTCAGTGGCAGTGGATCTGGGACAGATTTCACTCTCACCATCAGCAGCCTGCAGCCTGAAGATGTTGCAACTTATTACTGTCGACAGGATTATAATACCCCGTC	VK	29163486
IGKV1-ABM*01	MF989452	MF_M0		1	GACATCCAGATGACCCAGTCTCCATCCTCCCTGTCTGCATCTGTAGGAGACAGAGTCACCATCACTTGCCGGGCGAGTCAGGGCATTACTAATGATTTAGCCTGGTATCAGCAGAAACCAGGGGAAACTCCTAAGCTCCTGATCTATGAGGCATCCAGTTTGCAAAGTGGGATTCCCTCTCGGTTCAGCGGCAGTGGATCTGGGACAGATTTCACTCTCACCATCAGCAGCCTGCAGTCTGAAGATTTTGCAACTTATTATTGTCAACATTATTACAGTACCCCTCC	VK	29163486
IGKV1-ABR*01	MF989462	MF_M0		1	GACATTCAGATGACCCAGTCTCCATCCTCCCTGTCTGCATCTGTAGGAGACACAGTCACCATCACTTGTCGGGCAAGTCAGGGCATTAGCAGTTATTTAGCCTGGTATCAGCAGAAACCAGGGAAAGCCCCTAAGCGCCTGATCTATGCTGCATCCACTTTGCAAAGTGGGGTCCCATCAAGGTTCAGTGGCAGTGGATCTGGGACAGATTTCACTCTCACCATCAGCAGCCTGCAGCCTGAAGATTTTGCAACTTATTACTGTCAACAGCATAATAGTCACCCTCC	VK	29163486
IGKV1-ABV*01	MF989452	MF_M0		1	GACATCCAGATGACCCAGTCTCCATCCTCCCTGTCTGCATCTGTAGGAGACAGAGTCACCATCACTTGCAGGGCAAGTGAGAACGTTAACAACTATTTACATTGGTATCAGCAGAAACCAGGGAAAGCCCCTAAGCTCCTGATCTATGCTGCATCCACTTTGCAAAGTGGGGTCCCATCAAGGTTCAGCGGCAGTGGATCTGGGACAGATTTCACTCTCACCATCAGCAGCCTGCAGCCTGAAGATGTTGCAACTTATTACTGTCAGCATAGTTATAGTACCCCTCC	VK	29163486
IGKV1-ABV*02	MF989742	MF_M?		2	GACATCCAGATGACCCAGTCTCCATCCTCCCTGTCTGCATCTGTAGGAGACAGAGTCACCATCACTTGCAGGGCAAGTGAGAACGTTAACAACTATTTACATTGGTATCAGCAGAAACCAGGGAAAGCCCCTAAGCTCCTGATCTATGCTGCATCCACTTTGCAAAGTGGGGTCCCATCAAGGTTCAGCGGCAGTGGATCTGGGACAGATTTCACTCTCACCATCAGCAGCCTGCAGCCTGAAGATTTTGCAGCTTATTACTGTCAACAGGTTTATAGTAACCCTCC	VK	29163486
IGKV1-ABZ*01	MF989462	MF_M0		1	GACATTCAGTTGACCCAGTCTCCATCCTCCCTGTCTGCATCTGTAGGAGACAGAGTCACCATCACTTGTCGGGCAAGTCAGGGCATTAGCAGTTATTTAGCCTGGTATCAGCAGAAACCAGGGAAAGCCCCTAAGCTCCTGATCTATAAGGCGTCCAGTTTGCAAAGTGGGGTCCCATCAAGGTTCAGCGGCAGTGGATCTGGGACAGATTTCACTCTCACCATCAGCAGCCTGCAGCCTGAAGATTTTGCAGTTTATTACTGTCAACAGCGTAATAGTTACCCTCC	VK	29163486
IGKV1-ACE*01	MF989470	MF_M0		1	GACATCCAGATGACCCAGTCTCCATCTTCCTTATCTGCATCTGTAGGAGACAGAGTCACCATCACTTGTCGGGCTAGTCAGACCATTAGCAGTTATTTAGCCTGGTATCAGCAGAAACCAGGGAAAGTCCCTAAGCTCCTGATCTATGCTGCATCCACTTTGCAAAGTGGGGTCCCATCTCGGTTCAGCGGCAGTGGATCTGGGACAGATTTCACTCTCACCATCAGCAGCCTGCAGCCTGAAGATTTTGCAACTTATTACTGTCAACAGCATAATAGTCACCCTCC	VK	29163486
IGKV1-ACE*02	MF989751	MF_M?		2	GACATCCAGATGACCCAGTCTCCATCTTCCCTATCTGCATCTGTAGGAGACAGAGTCACCATCACTTGTCGGGCTAGTCAGACCATTAGCAGTTATTTAGCCTGGTATCAGCAGAAACCAGGGAAAGTCCCTAAGCTCCTGATCTATGCTGCATCCACTTTGCAAAGTGGGGTCCCATCTCGGTTCAGCGGCAGTGGATCTGGGACAGATTTCACTCTCACCATCAGCAGCCTGCAGCCTGAAGATGTTGCAACTTATTACTGTCGACAGGATTATAATACCCCGTC	VK	29163486
IGKV1-ACE*03	MF989750	MF_M?		2	GACATCCAGATGACCCAGTCTCCATCTTCCTTATCTGCATCTGTAGGAGACAGAGTCACCATCACTTGTCGGGCTAGTCAGACCATTAGCAGTTATTTAGCTTGGTATCAGCAGAAACCAGGGAAAGTCCCTAAGCTCCTGATCTATGCTGCATCCAGTTTGGAAAGCGGGGTCCCATCTCGGTTCAGCGGCAGTGGATCTGGGACAGAATTCACTCTCACCATCAGCAGCCTGCAGCCTGAAGATTTTGCAACTTATTATTGTCAACCGTTTAAAAATTACCTTTC	VK	29163486
IGKV1-ACI*01	MF989468	MF_M0	IGKV1-I22; VK1.7; IGKV1-22*01	1	GACATCCAGATGACCCAGTCTCCTTCCTCCCTGTCTGCATCTGTGGGAGACAAAGTCACCATCACTTGCCAGGCAAGTCAGAGTATTAGCAGCTGGTTAGCCTGGTATCAGCAGAAACCAGGGAAAGCCCCTAAGCCCCTGATCTATAAGGCATCCAGTTTGGAAAGTGGGGTCCCCTCAAGGTTCAGCGGCAGTGGATCTGGGACAGATTTCACTCTCACCATCAGCAGCCTGCAGCCTGAAGATTTTGCAACTTATTACTGTCAACAGTATAACAGTGCGCCTCC	VK	29163486; 27525066; 25319547	KX099151
IGKV1-ACI*02	MF989752	MF_M?		2	GACATCCAGATGACCCAGTCTCCTTCCTCCCTGTCTGCATCTGTAGGAGACAAAGTCACCATCACTTGCCAGGCAAGTCAGAGTATTAGCAGCTGGTTAGCCTGGTATCAGCAGAAACCAGGGAAAGCCCCTAAGCCCCTGATCTATAAGGCATCCAGTTTGGAAAGTGGGGTCCCCTCAAGGTTCAGCGGCAGTGGATCTGGGACAGATTTCACTCTCACCATCAGCAGCCTGCAGCCTGAAGATTTTGCAGCTTATTACTGTCAACAGGTTTATAGTAACCCTCC	VK	29163486
IGKV1-ACK*01	MF989470	MF_M0		1	GACATCCAGATGACCCAGTCTCCATCTTCCCTGTCTGCATCTGTAGGAGACAGAGTCACCATCACTTGCAGGGCAAGTCAGGGCATTAGCACTTATTTAAATTGGTATCAGCAGAAACCAGGAAAAGCTCCTAAGCGCCTGATCTATGCTGCATCCAGTTTGGAAAGTGGGGTCCCATCAAGGTTCAGCGGCAGTGGATCTGGGACAGATTTCACTCTCACCATCAGCAGCCTGCAGCCTGAAGATTTTGCAACTTATTACTGTCTACAGTATAATAGTCACCCTCC	VK	29163486
IGKV1-ACY*01	MF989452	MF_M0		1	GACATCCAGATGACCCAGTCTCCATCCTCCCTGTCTGCATCTGTAGGAGACACAGTCACCATCACTTGCCGGGCGAGTCAAGGCATTAACAAGGAGTTAGACTGGTATCAGCAGAAACCAGGGAAAGCCCCTACACTCCTGATCTATGCTGCCTCCAGTTTGCAGACGGGGGTCTCATCTCGGTTCAGCGGCAGTGGATCTGGGACAGATTTCACTCTCACCATCAGCAGCCTGCAGCCTGAAGATGTTGCAACTTATTACTGTCAACAGGATTATAGTTACCCTAC	VK	29163486
IGKV1-ADD*01	MF989463	MF_M0		1	GACATCCAGATGACCCAGTCTCCATCTTCCCTGTCTGCATCTGTAGGAGACAGAGTCACCATCACTTGCAGGGCAAGTCAGACCATTAGCAATTATTTAAGTTGGTATCAGCAGAAACCAGGAAAAGCTCCTAAGCTCCTGATCTATGCTGCATCCAGTTTGCAAAGTGGGGTCCCATCAAGGTTCAGCGGCAGTGGATCTGGGACAGATTTCACTCTCACCATCAGCAGCCTGCAGCCTGAAGATTTTGCAACTTATTATTGTCAACCGTTTAAAAATTACCTTTC	VK	29163486
IGKV1-ADF*01	MF989468	MF_M0		1	GACATCCAGATGACCCAGTCTCCATCTTCCTTGTCTGCATCTGTAGGAGACAGAGTCACCATCACTTGCCAAGCCAGTCAGGGTATTAGCAACTGGTTAGCCTGGTATCAGCAGAAACCAGGGAAAGCCCCTAAGCGCCTGATCTATGCTGCATCCAGTTTGGAAAGTGGGGTCCCATCAAGGTTCAGCGGCAGTGGATCTGGGACAGAATTCACTCTCACCATCAGCAGCCTGCAGCCTGAAGATTTTGCAACTTATTACTGTCAGCAGCATAATAGTTACCCTCC	VK	29163486
IGKV1-ADK*01	MF989462	MF_M0		1	GACATCCAGATGACCCAGTCTCCATCCTCCCTGTCTGCTTCTGTAGGAGACAAAGTCACCATCACTTGCCGAGCCAGTCAGGGCATTAGCAATGCTTTAGCCTGGTATCAGCAGAAACCAGGGAAAGCCCCTAAGCTCCTGATCTATGCTGCATCCAGTTTGCAAAGTGGGGTCCCATCAAGGTTCAGCGGCAGTGGATCTGGGACAGATTTCACTCTCACCATCAGCAGCCTGCAGCCTGAAGATTTTGCAGTTTATTACTGTCAACAGCGTAATAGTTACCCTCC	VK	29163486
IGKV1-ADO*01	MF989462	MF_M0		1	GACATCCAGATGACCCAGTCTCCATCTTCCCTGTCTGCATCTGTAGGAGACAGAGTCACCATCACTTGCAGGGCAAGTCAGGGCATTAGCGATTATTTAAGTTGGTATCAGCAGAAACCAGGAAAAGCTCCTAAGCGCCTGATCTATGCTGCATCCAGTTTGGAAAGTGGGGTCCCATCAAGGTTCAGCGGCAGTGGATCTGGGACAGAATTCACTCTCACCATCAGCAGCCTGCAGCCTGAAGATTTTGCAGCTTATTACTGTCTACAGGGTTATAGTACCCCTCC	VK	29163486
IGKV1-ADT*01	MF989452	MF_M0		1	GCCATCCAGATGACCCAGTCTCCATCCTCCCTGTCTGCATCTGTAGGAGACAAAGTCACCATCACTTGCCGGGCGAGTCAGAGCATTGGTAGTAATTTAGCCTGGTATCAGCAGAAACCAGGGAAAGTTCCTAAGCTCCTGATCTATGCTGCATCCACTTTGCAATCAGAGGTCCCATCTCGGTTCAGCGGCAGTGGATCTGGGACAGATTTCACTCTCACCATCAGCAGCCTGCAACCTGAAGATGTTGCAACTTATTACTGTCAAAAGTGTGACAGTGCCCCTCC	VK	29163486
IGKV1-ADT*02	MF989748	MF_M?		2	GCCATCCAGATGACCCAGTCTCCATCCTCCCTGTCTGCATCTGTAGGAGACAAAGTCACCATCACTTGCCGGGCGAGTCAGAGCATTGGTAGTAATTTAGCCTGGTATCAGCAGAAACCAGGGAAAGTTCCTAAGCTCCTGATCTATGCTGCATCCACTTTGCAATCAGAGGTCCCATCTCGGTTCAGCGGCAGTGGATCTGGGACAGATTTCACTCTCACCATCAGCAGCCTGCAACCTGAGGATGTTGCAACTTATTACTGTCAAAAGTGTGACAGTGCCCCTCC	VK	29163486
IGKV1-AEA*01	MF989452	MF_M0		1	GACATCCAGATGACCCAGTCTCCATCCTCCCTGTCTGCATCTGTAGGAGACAGAGTCACCATCACTTGCCAGGCGAGTCAGGGCATTAGCAATAATTTAGCCTGGTATCAGCAGAAACCAGGGAAAGCCCCTAAGCTCCTGATCTATAAGGCATCCACTTTGCAAAGTGGGGTCCCATCAAGGTTCAGTGGCAGTGGATCTGGGACAGATTTCACTCTCACCATCAGCAGCCTGCAGCCTGAAGATTTTGCAACTTATTACTGTCAGCATGGTTATGGTATCCTC	VK	29163486
IGKV1-AEA*02	MF989762	MF_M?		2	GACATCCAGATGACCCAGTCTCCATCCTCCCTGTCTGCATCTGTAGGAGACAGAGTCACCATCACTTGCCAGGCGAGTCAGGGCATTAGCAATAATTTAGCCTGGTATCAGCAGAAACCGGGGAAAGCCCCTAAGCTCCTGATCTATAAGGCATCCACTTTGCAAAGTGGGGTCCCATCAAGGTTCAGTGGCAGTGGATCTGGGACAGATTTCACTCTCACCATCAGCAGCCTGCAGCCTGAAGATTTTGCAACTTATTACTGTCAACAGCATTACAGTTACCCTCC	VK	29163486
IGKV1-AEA*03	MF989744	MF_M?		2	GACATCCAGATGACGCAGTCTCCATCCTCCCTGTCTGCATCTGTAGGAGACACAGTCACGATCACTTGCCAGGCGAGTCAAGGCATTGGCAATAATTTAAATTGGTATCAGCAGAAACCAGGGAAAGCCCCTAAGCTCCTGATCTATAGGGCATCCAGTTTGCAAAGTGGGATTCCCTCTCGGTTCAGCGGCAGTGGATCTGGGACGGATTTCACTCTCACCATCAGCAGCCTGCAGCCTGAAGATTTTGCCACTTATTACTGTCAACAGGGTTATAGTTACCCTCC	VK	29163486
IGKV1-AEE*01	MF989470	MF_M0	IGKV1-I5; VK1.29; IGKV1-5*01	1	GACATCCAGATGACCCAGGCTCCATCCTTCCTGTCTGCATCTGTAGGAGACAGAGTCACCATCACTTGCCAGGCAAGTCAGAGCATTAGCAATGATTTAGCCTGGTATCAGCAGAAACCAGGGAAATCCCCTACGCTCCTGATCTATGATGCAACCAACCTGCACACCGGGGTCCCATCGCGGTTCAGTGGCAGTGGATCTGGGGCAGATTATTCTCTCACCATCAGCAGCCTGGAGCTGGAAGATTTTGCAGCTTATTACTGTCAACAGGAGTACAGCTACCCTCC	VK	29163486; 27525066; 25319547; 31080066
IGKV1-AEE*02	MF989741	MF_M?	LJI.Rh_IGKV1.35	1	GACATCCAGATGACCCAGGCTCCATCCTTCCTGTCTGCATCTGTAGGAGACAGAGTCACCATCACTTGCCAGGGAAGTCAGAGCATTAGCAATGATTTAGCCTGGTATCAGCAGAAACCAGGGAAATCCCCTACGCTCCTGATCTATGATGCAACCAACCTGCACACCGGGGTCCCATCGCGGTTCAGTGGCAGTGGATCTGGGGCAGATTATTCTCTCACCATCAGCAGCCTGGAGCTGGAAGATTTTGCAGCTTATTACTGTCAACAGGAGTACAGCTACCCTCC	VK	29163486; 31080066
IGKV1-AEE*03	MF989743	MF_M?		2	GACATCCAGATGACCCAGGCTCCATCCTTCCTGTCTGCATCTGTAGGAGACAGAGTCACCATCACTTGCCAGGGAAGTCAGGGCATTAGCAATGATTTAGCCTGGTATCAGCAGAAACCAGGGAAATCCCCTACGCTCCTGATCTATGATGCAACCAACCTGCACACCGGGGTCCCATCGCGGTTCAGTGGCAGTGGATCTGGGGCAGATTATTCTCTCACCATCAGCAGCCTGGAGCTGGAAGATTTTGCAGCTTATTACTGTCAACAGGAGTACAGCTACCCTCC	VK	29163486
IGKV1-AEG*01	MF989462	MF_M0		1	GACATCCAGATGACCCAGTCTCCATCCTCCCTGTCTGCATCTGTAGGAGACACAGTCACCATCACTTGCCGGGCGAGTCAGAGTATTAGCAGCTGGTTAGCCTGGTATCAGCAGAAACCAGGGAAAGCCCCTAAGCTCCTGATCTATAAGGCATCCAGTTTGCAAAGTGGGGTCCCCTCAAGGTTCAGCGGCAGTGGATCTGGGACAGATTTCACTCTCACCATCAGCAGCCTGCAGCCTGAAGATTTTGCAACTTATTACTGTCTACAGTATAGCAGTAGCCCTCC	VK	29163486	XM_028832052
IGKV1-AEJ*01	MF989462	MF_M0		1	GACATCCAGATGACCCAGTCTCCATCCTCCCTGTCTGCATCTGTAGGAGACAGAGTCACCATCACTTGCCAAGCCAGTCAGGGTATCAGCAGCTGGTTAGCCTGGTATCAGCAGAAACCAGGGAAAGCCCCTAAGCTCCTGCTCTATAAGGCACCCAGTTTGCAAAGTGGGGTCCCATCAATGTTCAGTGGCAGTGGATCTGGGACAGAATTCACTCTCACCATCAGCAGCCTGCAGCCTGAAGATTTTGCAACTTATTACTGTCAACAGTTTAGCAGTGCCCTTCC	VK	29163486
IGKV1-AEK*01	MF989452	MF_M0		1	GACATCCAGATGACCCAGTCTCCATCCTCCCTGTCTGCATCTGTAGGAGACAGAGTCACCATCACTTGCAGAGCCAGTCAGGGTATTAGCAACTGGTTGGCCCGGTATCAACAGAAACCAGGGAAAGCCCCTAAGCTCCTGATCTATAGGGCATCCAATTTGGAAACAGGGGTCCCATCAAGGTTCAGTGGCAGTGGATCTGGGACAGATTTCACTCTCACCATCAGCAGCCTGCAGCCTGAAGATATCGCAACATATTACTGTCAACAGCATGATAATTCCCCTCC	VK	29163486
IGKV1-AEK*02	MF989749	MF_M?	IGKV1-IS2; mIGKV1alpha; VK1.61; IGKV1S2*01; LJI.Rh_IGKV1.66; LJI.Rh_IGKV1.76	1	GACATCCAGATGACCCAGTCTCCATCCTCCCTGTCTGCATCTGTAGGAGACAGAGTCACCATCACTTGCAGAGCCAGTCAGGGTATTAGCAACTGGTTGGCCTGGTATCAACAGAAACCAGGGAAAGCCCCTAAGCTCCTGATCTATAGGGCATCCAATTTGGAAACAGGGGTCCCATCAAGGTTCAGTGGAAGTGGATCTGGGACAGATTTCACTCTCACCATCAGCAGCCTGCAGCCTGAAGATATCGCAACATATTACTGTCAACAGCATGATAATTCCCCTCC	VK	29163486; 27525066; 25319547; 31080066	AJ880015;AY963710
IGKV1-AES*01	MF989739	MF_M?		2	GACATCCAGATGACCCAGTCTCCATCTTTCCTGTCTGCATCTGTAGGAGACACAGTCACTATCACTTGCCAGGCAAGTGGGGGCATTAGCAATAATTTAGCCTGGTATCAGCAGAAACCAGGGAAATCCCCTAAGCTCTTCCTCTATGATGCAAAAGATTTGTGCACTGGGGTCTCGTCGAAGTTCAGTGGCAGGGGATCTGGGACAGATTTCACTCTCACCATCCGCAGCCTTGAGCTTGAAGATTTTGTAGCTTATTACTGTGAACAGAAGTTCAGTTACCCTCC	VK	29163486
IGKV1-AEU*01	MF989738	MF_M?	IGKV1-I19; VK1.10; IGKV1-19*01; LJI.Rh_IGKV1.17	1	GACATCCAGATGACCCAGTCTCCATGTTTCCTGTCTGCATCTGTAGGAGACACAGTCGCTATCACTTGCCAGGCAAGTGGTGGCATTAGCAATAATTTAGCCTGGTATCAGCAGAAACCAGGGAAATCCCCTAAGCTCTTCCTCTATGATGCAAAAGATTTGTGCACTGGGGTCTCGTCGAAGTTCAGTGGCAGGGGATCTGGGACAGATTTCACTCTCACCATCCGCAGCCTTGAGCTTGAAGATTTTGTAGCTTATTACTGTGAACAGAAGTTCAGTTACCCTCC	VK	29163486; 27525066; 25319547; 31080066
IGKV1-AEW*01	MF989745	MF_M?		2	GACGTCCAGTTGACCCAGTCTCCAACCTTCCTGTCTGCATCTGTAGGAGACAGAGTCACCATCGCTTGCCGGGCGAGTCAAAGCATTAACAAAGGATTAGCCTGGTATCAGCAGAAGCCAGGGAAAGCGCCTAAGCTGCTGATTTCTTATGCATCCAATTTGTACACTGGTGTGCCATCGAGGTTCAGTGGCAGTGGATCTGGGACAGATTTCACGCTCACCATCAGTAGCTTGCAGCCTGAAGATGCTGCAACTTATTATTGTTTCCAGTATAATAGTTACCCTCT	VK	29163486
IGKV1-AEW*03	MF989746	MF_M?		2	GACATCCAGATGACCCAGTCTCCAACCTTCCTGTCTGCATCTGTAGGAGACAGAGTCACCATCGCTTGCCGGGCGAGTCAAAGCATTCACAAAGGATTAGCCTGGTATCAGCAGAAACCAGGGAAAGCACCTAAGCTGCTGATTTCTTATGCATCCAATTTGTACACTGATGTGCCATCTCGGTTCAGTGGCAGTGGATCTGGGACAGATTTCACGCTCACCATCAGTAGCTTGCAGCCTGAAGATGCTGCAACTTATTATTGTTTCCAGTATAATAGTTACCCTCT	VK	29163486
IGKV1-AEW*04	MF989747	MF_M?		2	GACATCCAGATGACCCAGTCTCCAACCTTCCTGTCTGCATCTGTAGGAGACAGAGTCACCATCGCTTGCCGGGCGAGTCAAAGCATTCACAAAGGATTAGCCTGGTATCAGCAGAAGCCAGGGAAAGCACCTAAGCTGCTGATTTCTTATGCATCCAATTTGTACACTGATGTGCCATCTCGGTTCAGTGGCAGTGGATCTGGGACAGATTTCACGCTCACCATCAGTAGCTTGCAGCCTGAAGATGCTGCAACTTATTATTGTTTCCAGTATAATAGTTACCCTCT	VK	29163486
IGKV1-I10		17573	VK1.24; IGKV1-10*01	1	GACATCCAGATGACCCAGTCTCCATCCTCCCTGTCTGCATCTGTAGGAGACAGAGTCACCATCACTTGCAGGGCAAGTCAGGGCATTAGCAATGATTTAAATTGGTATCAGCAGAAACCAGGAAAAGCTCCTAAGCTCCTGATCTATGCTGCATCCAGTTTGGAAAGTGAGGTCCCATCAAGGTTCAGTGGCAGTGGATCTGGGACAGATTTCACTCTCACCATCAGCAGCCTGCAGCCTGAAGATTTTGCAACTTATTATTGTCAACCGTTTAAAAATTACCTTTC	VK	27525066; 25319536
IGKV1-I14		17573	VK1.16; IGKV1-14*01	1	GACATCCAGATGACCCAGTCTCCATCCTCCCTGTCTGCTTCTGTAGGAGACAAAGTCACCATCACTTGCCGAGCCAGTCAGGGCATTAGCAATGCTTTAGCCTGGTATCAGCAGAAACCAGGGAAAGCCCCTAAGCTCCTGATCTATGCTGCATCCAATTTGCAAAGTGGGGTCCCATCAAGGTTCAGCGGCAGTGGATCTGGGACAGATTTCACTCTCACCATCAGCAGCCTGCAGCCTGAAGATTTTGCAGTTTATTACTGTCAACAGCGTAATAGTTACCCTCC	VK	27525066; 25319537
IGKV1-I17		17573	VK1.13; IGKV1-17*01	1	GACATCCAGATGACCCAGTCTCCATCCTCCCTGTCTGCATCTGTAGGAGACACTGTCACCATCACTTGCCGGGCAAGTCAGGGTATTAGCAGTTATTTAAATTGGTTTCAGCAGAAACCAGGGAAAGCCCCTAAGCTCCTGATCTATGCTGCATCCAGTTTGGAAAGTGGGGTCCCATCAAGGTTCAGCGGCAGTGGATCTGGGACAGAATTCACTCTCACCATCAGCAGCCTGCAGCCTGAAGATTTTGCAACTTATTACTGTCTACAGTATAAAAGTTACCCTCC	VK	27525066; 25319538
IGKV1-I18		17573	VK1.12; IGKV1-18*01	1	GACATCCAGATGACCCAGTCTCCATCCTCCCTGTCTGCATCTGTAGGAGACAGAGTCACCATCACTTGCCAAGCCAGTCAGGGTATCAGCAGCTGGTTAGCCTGGTATCAGCAGAAACCAGGGAAAGCCCCTAAGCTCCTGCTCTATAAGGCACCCGGTTTGCAAAGTGGGGTCCCATCAATGTTCAGTGGCAGTGGATCTGGGACAGATTTCACTCTCACCATCAGCAGCCTGCAGCCTGAATATTTTGCAACTTATTACTGTCAACAGTTTAGCAGTGCCCTTCC	VK	27525066; 25319539
IGKV1-I2		17573	VK1.32; IGKV1-2*01	1	GCCATCCAGATGACCCAGTCTCCATCCTCCCTGTCTGCATCTGTAGGAGACACAGTCACCATCACTTGCCGGGCGAGTCAGAGCATTGGTAGTAATTTAGCCTGGTATCAGCAGAAACCAGGGAAAGTTCCTAAGCTCCTGATCTATGCTGCATCCACTTTGCAATCAGAGGTCCCATCTCGGTTCAGCGGCAGTGGATCTGGGACAGATTTCACTCTCACCATCAGCAGCCTGCAACCTGAAGAGGTTGCAACTTATTACTGTCAAAAGTGTGACAGTGCCCCTCC	VK	27525066; 25319540
IGKV1-I20		17573	VK1.9; IGKV1-20*01; LJI.Rh_IGKV1.16	1	GACATTCAGATGACCCAGTCTCCATCCTCCCTGTCTGCATCTGTGGGAGACAGAGTCACCATCACTTGTCGGGCAAGTCAGGGCATTAGCAGTTATTTAGCCTGGTATCAGCAGAAACCAGGGAAAGCCCCTAAGCTCCTGATCTATGCTGCATCCAGTTTGCAAAGTGGGGTCCCATCAAGGTTCAGTGGCAGTGGATCTGGGACAGATTTCACTCTCACCATCAGCAGCCTGCAGCCTGAAGATTTTGCAACTTATTACTGTCAACAGTATAATAGTAACCCTCC	VK	27525066; 25319547; 31080066
IGKV1-I21		17573	VK1.8; IGKV1-21*01	1	GACATCCAGATGACCCAGTCTCCATCCTCCCTGTCTGCATCTGTAGGAGACAAAGTCACCATCACTTGCCATGCCAGTCAGGGTATTAGCAGTTGGTTAGCCTGGTATCAGCAGAAACCAGGGAAAGCCCCTAAGCCCCTGATCTATGCTGCATCCAGTTTACAAAGTGGGGTCCCATCAAGGTTCAGCGGCAGTGGATCTGGGACGGATTACACTCTCACCATCAGCAGCCTGCAGCCTGAAGATTTTGCAACTTATTACTGTCAACAGTATGATGATCTCCCTCC	VK	27525066; 25319542
IGKV1-I9		17573	VK1.26; IGKV1-9*01	1	GACATCCAGATGACCCAGTCTCCATCTTCCCTGTCTGCATCTGTAGGAGACAGAGTCACCATCACTTGCAGGGCAAGTCAGGGCATTAGCACTTATTTAAATTGGTATCAGCAGAAACCAGGAAAAGCTCCTAAGCGCCTGATCTATGCTGCATCCAGTTTGGAAAGTGGGGTCCCATCAAGGTTCAGTGGCAGTGGATCTGGGACAGATTTCACTCTCACCATCAGCAGCCTGCAGCCTGAAGATTTTGCAACTTATTACTGTCTACAGTATAACAGTGACCCTCC	VK	27525066; 25319543	MF043753
IGKV1-S37		17573	VK1.37	1	GACATCCAGATGACCCAGTCTCCATCCTCCCTGTCTGCATCTGTAGGAGACAAAGTCACCATCACTTGCCGAGCCAGTCAGGGTATTAGCAGCTGGTTAGCCTGGTATCAGCAGAAACCAGGGAAAGCCCCTAAGCCCCTGATCTATAAGGCATCCAGTTTGCAAAGTGGGGTCCCTTCAAGGTTCAGCGGCAGTGGATCTGGGACAGATTTCACTCTCACCATCAGCAGCCTGCAGCCTGAAGATTTTGCAACTTATTACTGTCAACAGTATAGTAGTTACCCT	VK	27525066; 25319524
IGKV1-S40		17573	VK1.40	1	GCCATCCAGATGACCCAGTCTCCATCCTCCCTGTCTGTATCTGTAGGAGACGGAGTCACCATCACTTGCCAGGCAAGTCAGGGCATTAGCAATGAGTTAGCCTGGTATCAGCAGAAACCAGGGAATTCTCCTAAGCTCCTTATATATAAAGCATCCAATTTGCAGACAGGGTTAGCATCTCAGTTCATTGGTGGTGGATCTGGAATAGATTTCACTCTCACCATAAACAACATTCAGCCTGACGAGGTTGCAACTTATTACTGCCAACAGGAGAATAGTTCCCCTTG	VK	27525066; 25319526
IGKV1-S42		17573	VK1.42	1	GACATCCAGATGACCCAGTCTCCATCCTCCCTGTCTGCATCTGTAGGAGACACAGTCACCATCACTTGCCGGGCGAGTCAAGGCATTAACAAGGAGTTAGACTGGTATCAGCAGAAACCAGGGAAAGCCCCTACACTCCTGATCTATGCTGCCTCCAGTTTGCAGACGGGGGTCTCATCTCGGTTCAGTGGCAGTGGATCTGGGACAGATTTCACTCTCACCATCAGCAGCCTGCAGCCTGAAGATGTTGCAACTTATTACTGTCAACAGGATTATAATACCCC	VK	27525066; 25319528
IGKV1-S49		17573	VK1.49	1	GACATCCAGATGACCCAGTCTCCGTCCTCCCTGTCTGCATCTGTAGGAGACACAGTCACCATCACTTGCCGGGCAAGTCAGGGCATTAACAATGAGTTAGCCTGGTATCAGCAGAAACCAGGGAAAGCCCCTACACTCCTGCTCTATTCTGGATCCAGTTTGCATACAGGGGTCCCATCTCAGTTCAGTGGCAGTGGATCTGGGACAGATTTCACTCTCACCATCAGCAGCCTGCAGCCTGAAGATGTTGCAACTTATTACTGTCGACAGGATTATAATACCCC	VK	27525066; 25319532
IGKV1-S57		17573	VK1.57; LJI.Rh_IGKV1.64.a	1	GACATCCAGATGACCCAGTCTCCATCCTCCCTGTCTGCATCTGTAGGAGACAGAGTCACCATCACTTGCAGGGCAAGTGAGAACGTTAACAACTATTTACATTGGTATCAGCAGAAACCAGGGAAAGCCCCTAAGCTCCTGATCTATGCTGCATCCACTTTGCAAAGTGGGGTCCCATCAAGGTTCAGCGGCAGTGGATCTGGGACAGATTTCACTCTCACCATCAGCAGCCTGCAGCCTGAAGATGTTGCAACTTATTACTGTCAGCATAGTTATGGTACCCCTCC	VK	27525066; 25319547; 31080066
IGKV2-AAE*01	MF989452	MF_M0		1	GATATTGTGATGACCCAGACTCCACTCTCCCTGCCCGTCACCCCTGGAGAGCCGGCCTCCATCTCCTGCAGGTCTAGTCAGAGCCTCTTGGATAGTGAGGATGGAAACACCTATTTGGATTGGTACCTGCAGAAGCCAGGCCAGTCTCCACAGCTCTTGATTTATGAGGTTTCCAACCGGGCCTCTGGAGTCCCAGACAGGTTCAGTGGCAGTGGGTCAGACACTGATTTCACACTGAAAATCAGCAGAGTGGAGGCTGAGGATGTTGGGGTTTATTACTGCATGCAAGGTATAGAGTATCCTCC	VK	29163486
IGKV2-AAI*01	MF989452	MF_M0	IGKV2-S47; VK2.47; LJI.Rh_IGKV2.85	1	GACATTCTGTTGACCCAGACTCCACTGTCCCTGCCTGTCACACCTGGAGAGCCGGCCTCCATCTCCTGCAGGTCCAGTCAGAGCCTCCTGCATAGTAATGGAAACACCTACTTACATTGCTACCTGCAGAAGCCAGGCCAGTCTCCACAGCTCTTGATTTATGAGGTTTCCAACCGGGCCTCTGGAGTCCCAGACAGGTTCAGTGGCAGTGGGTCAGACACTGATTTCACACTGAAAATCAACCTGGTGGAGGCTGAGGATGTTGGGGTTTATTCCTGCATGCAGACTACACAATGGCCCCC	VK	29163486; 27525066; 25319547; 31080066
IGKV2-AAK*01	MF989452	MF_M0		1	GATGTTGTGATGACTCAGTCTCCACTCTCCCTGCCCATCACCCCTGGACAGCCGGCCTCCATGACCTGCCGATCTAGTCAGAGCCTCCTGCATAGTAATGGAAACACTTACTTGAGTTGGTTTCTGCAGAAGCCAGGCCAACCTCCAAGGCGCCTAATTTATAAGGTTTCTAACCGGGACTCTGGGGTCCCAGACAGATTCAGCGGCAGTGGGGCAGGGACAGATTTTACACTGAAAATCAGCAGAGTGGAGGCTGAGGATGTCGGGGTTTATTACTGCATGCAAGGTACACACTTTCCTCC	VK	29163486
IGKV2-AAN*01	MF989452	MF_M0		1	GATGTTGTGATGACTCAGTCTCCACTCTCCCTGCCCGTCACCCCTGGACAGCCGGCCTCCATCTCCTGCAGGTCTAGTCAAAGCCTTGTACACAGTGATGGGAAAACCTACTTGAATTGGTTACAGCAGAAGCCAGGCCAACCTCCAAGGCGCCTAATTTATCAGGTTTCTAACCGGGACTCTGGGGTCCCAGACAGATTCAGCGGCAGTGGGGCAGGGACAGATTTCACACTGAAAATCAGCAGAGTGGAGGCTGAGGATGTTGGGGTTTATTACTGCGTGCAAGGTACAAACGTTCCTCC	VK	29163486
IGKV2-AAO*01	MF989452	MF_M0		1	GATATAGTGATGACCCAGACTCCACTCTCCCTGCCCGTCACCCCTGGAGAGCCGGCCTCCATCTCCTGCAGGTCTAGTCAGAGCCTCCTGGATAGTTATGGATACACTCATTTGCATTGGTACCTGCAGAAGCCAGGCCAGTCTCCACAGCTCCTGATCTATTTGGGTTCCAACCGGGCCTCTGGAGTCCCAGACAGGTTCAGTGGCAGTGGGTCAGGCACTGATTTCACACTGAAAATCAGCAGGGTGGAGGCTGAGGATGTTGGGGTTTATTACTGCATGCAAACTCTACAAACTCCTCC	VK	29163486
IGKV2-AAQ*01	MF989469	MF_M0	IGKV2-AAT*01	1	GATATTGTGATGACCCAGACTCCACTCTCCCTGCCCGTCACCCCTGGAGAGCCGGCCTCCATCTCCTGCAGGTCTAGTCAGAGCCTCCTGCATACTGATGGATATACCTATTTGGATTGGTACCTGCAGAAGCCAGGCCAGTCTCCGCAGCTCCTGATTTATGGGGGTTCCAACAGAGCCTCTGGAGTCCCAGACAGGTTCAGTGGCAGTGGGTCAGGCACTGATTTCACACTGAAAATCAGCAAGGTGGAGGCTGAGGATGTTGGGGTTTATTACTGCATGCAACATAAAGCGCTTCCTCC	VK	29163486	MF989452
IGKV2-ABB*01	MF989452	MF_M0	LJI.Rh_IGKV2.90	1	GATATTGTGATGACTCAGACTCCACTCTCCCTGCCCGTCACCCCTGGAGAGCCGGCCTCCATCTCCTGCAGGTCTAGTCAGAGCCTCCTGCATAGTAATGGATACACCTATTTGTTTTGGTACCTGCAGAAGCCAGGCCAGTCTCCACAGCTCCTGATCTATTTGGGTTCCAACCGGGCCTCTGGAGTCCCAGACAGGTTCAGTGGCAGTGGGTCAGGCACTGATTTCACACTGAAAATCAGCCGGGTGGAGGCTGAGGATGTTGGGGTTTATTACTGCTTGCAAGATATACAGCTTCCTCC	VK	29163486; 31080066
IGKV2-ABW*01	MF989452	MF_M0		1	GATATCGTGATGACCCAGACTCCACTCTCGCTGCCCGTCACCCTTGGAGAGCCGGCCTCCATCTCCTGCAGGTCTAGTCAGAGCCTTCTGAGTAGTAATGGATACAACTATTTGAATTGGTACCTGCAGAAGCCAGGCCAGTCTCCACAGCTCCTGATCTATTATGGTTCTAATCGGGCCTCCGGGGTCCCCGACAGGTTCAGTGGCAGTGGGTCAGGCACAGATTTTACACTGAAAATCAGCAGGGTGGAGGCTGAGGACGTTGGGGTTTATTACTGCATGCAAGCTCTACAAACTCCTCC	VK	29163486
IGKV2-ACB*01	MF989452	MF_M0		1	GACATTGTGATGACCCAGACTCCACTCTCCCTGCCCGTCACCCCTGGAGAGCCGGCCTCCATCTCCTGCAGGTCTAGTCAGAGCCTCCTGCATAGTAATGGATACACCTATTTGTATTGGTACCTGCAGAAGCCGGGCCAGTCTCCACAGTTCCCGATGTATTTTGCTTCATACCGGGCCTCTGGAGTCCCAGACAGGTTCAGTGGCAGTGGGTCAGGCACTGATTTCACACTAGAAATCAGCAGGGTGGAGGCTGAGGATATTGGGGTTTATTATTGCATGCAAGGTACACAGCTTCCTCC	VK	29163486
IGKV2-ACL*01	MF989452	MF_M0		1	GATGTTGTGATGACTCAGTCTCCACTCTCCCTGCCCATCACCCCTGGACAGCCGGCCTCCATCTCCTGCAGGTCTAGTCAAAGCCTTGTACACAGTAATGGAAACACCTACTTGAGTTGGTATCAGCAGAAGCCAGGCCAACCTCCAAGGCTCCTGATTTATCAGGTTTCTAACCGGTACTCTGGGGTCCCAGACAGATTCAGCGGCAGTGGGGCAGGGACAGATTTCACACTGAAAATCAGCAGAGTGGAGGCTGAGGATGTTGGGGTTTATTACTGCGGGCAAGGTGCACACCTTCCTCC	VK	29163486
IGKV2-ACR*01	MF989452	MF_M0		1	GATATTGTGATGACCCAGACTCCACTCTCCCTGCCCGTCACCCCTGGAGAGCCGGCCTCCATCTCCTGCAGGTCTAGTCAGAGCCTCTTGGATAGTGACGGGTACACCTGTTTGGATTGGTACCTGCAGAAGCCAGGCCAGTCTCCACAGCTCCTGATCTATGAGGTTTCCAACCGGGTCTCTGGAGTCCCTGACAGGTTCAGTGGCAGTGGGTCAGGCACTGATTTCACACTGAAAATCAGCCGGGTGGAAGCTGAGGATGTTGGGGTGTATTACTGTATGCAAAGTATAGAGTTTCCTCC	VK	29163486
IGKV2-ADA*01	MF989452	MF_M0		1	GATATTGTGATGACTCAGACTCCACCCTCCCTGCCCGTCACCCCTGGAGAGCCGGCCTCCATCTCCTGCAGGTCTAGTCAGAGCCTCCTGCATACTGATGGAAGAACTTATTTGTATTGGTACCTGCAGAAGCCAGGGCAGCCTCCACGGCTCCTAATTTATAGAGTTTCCAACCGGTTCTCTGGGGTGCCAGACAGGTTCAGTGGCAGTGGATCAGGCACAGATTTCACACTGAAAATCAGCCGGGTGGAGGCTGAGGATGTTGGGGTTTATTACTGCATGCAAACTCTACAAACTCCTCC	VK	29163486
IGKV2-ADC*01	MF989470	MF_M0	IGKV2-IS5; mIGKV2r; IGKV2S5*01; LJI.Rh_IGKV2.30	1	GATGTTGCGATGACTCAGTCTCCACTCTCCCTGCCCGTCACCCCTGGACAGCCGGCCTCCATCTCCTGCAGGTCTAGTCAGAGCCTCCTGCATAGTAATGGAAACACCTACTTGAGTTGGTTTCAGCAGAAGCCCGGTCAGTCTCCAAGGCGCCTCATTTATAAGGTTTCTAATCGGGACTCTGGGGTCCCAGACAGATTCAGCGGCAGTGGGGCAGGGACAGATTTCACACTGAAAATCAGCAGGGTGGAGGCTGAGGATGTCGGGGTTTATTACTGCATGGAAGGTACACATCATCCTCG	VK	29163486; 27525066; 25319547; 31080066	AJ880061;AY963743
IGKV2-ADH*01	MF989473	MF_M0		1	GATATTGTGATGACCCAGACTCCACTCTCCCTGCCTGTCACTGGGCCAGCCTCCATCTCCTGCAGGTCTAGTCAGAGCCTCCCATATGGTAATGGAGTTAACTATTTGAATTGGTACCTGCAGAAACCAGACCAGCCTCCACAGCTCTTGATCTACTTGGGTTCCAGTCGTTTTCCTGGAGTCCCAGACAGGTTCACTGTCAGTAGGTCAGACACAGATTTCACACTGCAAATCAGCAGGGTGAAGGCTGAGGATGTCGGGGTTTATTACTGCGTGCAATGTCTACAACTTCCTCA	VK	29163486
IGKV2-ADJ*01	MF989452	MF_M0		1	GATATTGTGATGACCCAGACTCCACTATCCCTGCCCATCACCCCTGGAGAGCCGGCCTCCATCTCCTGCAGGTCTAGTCAGAGCTTCTTGGATAGTGATGATGGATACACCTATTTGGATTGGTACCTGCAGAAGCCAGGCCAGCCTCCACAGCTCCTAATCTATTTTGTTTCAAACCGGGCCTCTGGAGTCCCAGACAGGTTCAGTGGCAGTGGATCAGGCAGTGATTTCACACTGAAAATCAGCGGGGCGGAGGCTGATGATGTTGGGGTTTATTACTGCATGCAATGTATAGAGTTTATTTC	VK	29163486
IGKV2-ADV*01	MF989452	MF_M0	IGKV2-S60; VK2.60; LJI.Rh_IGKV2.75; LJI.Rh_IGKV2.95	1	GATATTGTGATGACCCAGACTCCACTCTCCCTGCCCGTGACCCCTGGAGAGCCGGCCTCCATCTCCTGCAGGTCTAGTCAGAGCCTCCTGCATAGTAATGGAAATACCTATTTGTATTGGTACCTGCAGAAGCCAGGGCAGCCTCCACGGCTCCTAATCTATAGAGTTTCCAACCGGTTCTCTGGAGTGCCAGACAGGTTCAGTGGCAGTGGATCAGGCACAGATTTCACACTGAAAATCAGCCGGGTGGAGGCTGAGGATGTCGGGGTTTATTACTGCATGCAAGCTTTACAAACTCCTCC	VK	29163486; 27525066; 25319547; 31080066
IGKV2-ADZ*01	MF989452	MF_M0		1	GATATTGTGATGACCCAGACTCCACTCTCCCTGCCCGTCACCCCTGGAGAGCCGGCCTCCATCTCCTGCAGGTCTAGTCAGAGCCTCCTGCATAGTGGTGGAAAAACCTATTTGTATTGGTACCTGCAGAAGCCAGGCCAGTCTCCACAGCTCTTGATCTATGAGGTTTCCAACCGGGCCTCTGGAGTCCCTGACAGGTTCAGTGGCAGTGGGTCAGGCACTGATTTCACACTGAAAATCAGCCGGGTGGAGGCTGAGGATGTTGGGGTTTATTACTGCATGCAAGGTATACAGCTTCCTCC	VK	29163486
IGKV2-AEB*01	MF989452	MF_M0		1	GATATTGTGATGACCCAGACTCCACTCTCCCTGCCCGTCACCCCTGGAGAGCCGGCCTCCATCTCCTGCAGGTCTAGTCAGAGCCTCTTGGATAGTGAGGATGGAAACACCTATTTGGATTGGTACCTGCAGAAGCCAGGCCAGTCTCCACAGCTCTTGATTTATGAGGTTTCCAACCGGGCCTCTGGAGTCCCAGACAGGTTCAGTGGCAGTGGGTCAGACACTGATTTCACACTGAAAATCAGCAGAGTGGAGGCTGAGGATGTTGGGGTTTATTACTGCATGCAAGCTCTAGAGTTTCCTCC	VK	29163486
IGKV2-AEF*01	MF989452	MF_M0		1	GATATTGTGATGACCCAGACTCCACTCTCCCTGCCCATCACCCCTGGAGAGCCGGCCTCCATCTCCTGCAGGTCTAGTCAGAGCCTCCTGCATAGTAATGGAAACACCTATTTGCACTGGTACCTGCAGAAGCCAGGCCAGTCTCCGCAGCTCCTGATTTATGGGGGTTCCAACAGAGCCTCTGGAGTCCCAGACAGGTTCAGTGGCAGTGGGTCAGGCACTGATTTCACACTGAAAATCAGCAAGGTGGAGGCTGAGGATGTTGGGGTTTATTACTGCATGCAACATAAAGCGCTTCCTCC	VK	29163486
IGKV2-AEH*01	MF989452	MF_M0		1	GATATTGTGATGACCCAGACTCCACTCTCGCTGCCCGTCACCCCTGGAGAGCCGGCCTCCATCTCCTGCAGGTCTAGTCAAAGCCTTCTGCATAGTAATGGAAACACCTATTTGCATTGGTACCTGCAGAAGCCAGGCCAGTCTCCACGGCTCCTGATCTATAAAGTTACCAATCGGGAATCTGGGGTCCCAGACAGGTTCAGTGGCAGTGGGTCAGGCACAGATTTCACACTGAAAATCAGCAGGGTGGAGGCTGAGGATGTTGGTGTTTATTACTGCATGCAAAGTACAAAAGATCCCC	VK	29163486
IGKV2-AEI*01	MF989473	MF_M0	IGKV2-I14; VK2.6; IGKV2-14*01	1	GATATTGTGATGATCCAGAATCCACTCTCCCTGCCTGTCCCTCCTGGACAGCCGGCCTCCATCTCCTGCAGGTCTAGTCAGAGCTTCCTGCATAGTGATGAAAGCACCTATTTGGATTGGTACCTGCAGAAGCCAGGCCAGTCTCCATGGCTTCTTATCTACCTAATTTCTCACAAATTCTATGGAGTCCCAAGCGAGTTCAGTGGCAGCAGGTCAGGGACAGGTTTCACACCTAAATTCAGCAAGGTGGAGGCTGAGGATGTTGGAGTTTATTGCTGTGAACAGGGTCTGCAAGGTCCTCA	VK	29163486; 27525066; 25319547
IGKV2-AEL*01	MF989452	MF_M0		1	GATATTGTGATGACCCAGACTCCACTCTCCCTATCCGTCACCCCTGGAGAGCCGGCTTCCATCTCCTGCAGGTCTAGTCAGAGCCTCCTGCATAGTAATGGGTACACCTATTTGTATTGGTACTTGCAGAAGCCGGGCCAGTCTCCACAGCTCCTGATCTATGAGGTTTCCAACCGGGCCTCTGGAGTCCCTGACAGGTTCAGTGGCAGTGGGTCAGGCACTGATTTCACACTGAAAATCAGCCGGGTGGAGGCTGAGGATGTTGGGGTTTATTACTGCGAGCAAACTCTACAAACTCCTCC	VK	29163486
IGKV2-AEM*01	MF989452	MF_M0	LJI.Rh_IGKV2.91	1	GATATTGTGATGACCCAGACTCCACTCTCCCTGCCCGTCACCCCTGGAGAGCCGGCCTCCATCTCCTGCAGGTCTAGTCAGAGCCTCCTGCATAGTGATGGATACACCTATTTGGACTGGTACCTGCAGAAGCCAGGCCAGTCTCCACAGCTCTTGATCTATTTGGTTTCCAACCGGGCCTCTGGAGTCCCTGACAGGTTCAGTGGCAGTGGGTCAGGCACTGATTTCACACTGAAAATTAGTCGGGTGGAGGCTGAGGATGTTGGGGTTTATCACTGCATGCAAGGTACACAGCTTCCTCC	VK	29163486; 31080066
IGKV2-AEN*01	MF989452	MF_M0		1	GATATTGTGATGATCCAGACTCCACTCTCCCTGCCCGTCACCCTTGGAGAGCCGGCCTCCATCTCCTGCAGGTCCAGTCAGAGCCTTGTATACAGTGATGGAAAAACCTATTTGTATTGGTACCTGCAGAAGCCAGGCCAGTCTCCACAGCTCCTGATGTATTTGGTTTCCAAACGGGCCTCTGGAGTCCCAGACAAGTTCAGTGGCAGTGGGTCAGGCACTGATTTCACACTGAAAATCAGCAGGGTGGAGGCTGAGGATGTTGGGGTTTATTACTGCATGCAAGCTCTACGGTCTCCTTC	VK	29163486	AJ880045;AY963761;AJ880046;AY963758;AJ880047;AY963757
IGKV2-I11		17573	IGKV2-11*01; LJI.Rh_IGKV2.18	1	GATGCTGTGATGTCCCAGCCTCCACTATCCCTGCCCGTCACCCCTGGAGAACCGGGCTCCATCTCCTACAGGTCCAGTCACAGCCCCCTTCACAGTAATGGATGCACCTTTTTGAATTGGGACCTACAGAAGCCAGGCCAGCCTCCACGGCTCCTGATTTATTTGATTTCCAACCGGGACCCTGGAGTCCCAGACACATTCAGTGGCAGGGAGTCGGGGACAGACTTCATGCTTAAAATCAGCAGGGTGGAGGCTGAGGATGTTGGGGTTTATTATTGCCAGCAAAATACATTCTTTAGATT	VK	27525066; 25319544; 31080066
IGKV2-I3		17573	VK2.33; IGKV2-3*01	1	GATATCGTGATGACCCAGACTCCACTCTCGCTGCCCGTCACCCTTGGAGAGCCAGCCTCCATCTCCTGCAGGTCTAGTCAGAGCCTTCTGAGTAGTAATGGATACAACTATTTGAATTGGTACCTGCAGAAGCCAGGCCAGTCTCCACAGCTCCTGATCTATTATGGTTCTAATCGGGCCTCCGGGGTCCCCGACAGGTTCAGTGGCAGTGGGTCAGGCACAGATTTTACACTGAAAATCAGCAGGGTGGAGGCTGAGGACGTAGGGGTTTATTACTGCATGCAAGCTCTACAAACTCCTCC	VK	27525066; 25319545
IGKV2-S39		17573	VK2.39	1	GACATTCTGTTGACCCAGACTCCACTGTCCCTGCCCGTCACACCTGGAGAGCCGGCCTCCATCTCCTGCAGGTCTAGTCAGAGCCTCCTGCATAGTAATGGAAACACCTATTTGGATTGGTACCTGCAGAAGCCAGGCCAGTCTCCACAGCTCTTGATCTATGAGGTTTCCAAGCGGGCCTCTGGAGTCCCAGAGAGGTTCAGTGGCAGTGGGTCAGACACTGATTTCACACTGAAAATCAACCTGGTGGAGGCTGAGGATGTTGGGGTTTATTACTGCATGCAGACTA	VK	27525066; 25319525
IGKV2-S41		17573	VK2.41	1	GATATTGTGATGACCCAGACTCCACTCTCCCTATCCGTCACCCCTGGAGAGCCGGCTTCCATCTCCTGCAGGTCTAGTCAGAGCCTCCTGCATAGTAATGGGTACACCTATTTGCATTGGTACTTGCAGAAGCCAGGCCAGTCTCCACAGCTCCTGATCTATTTGGTTTCCAACCGGGCCTCTGGAGTCCCTGACAGGTTCAGTGGCAGTGGGTCAGGCACTGATTTCACACTGAAAATCAGCCGGGTGGAGGCTGAGGATGTTGGGGTTTATTACTGCGAGCAAACTCTACAAACTCCTCC	VK	27525066; 25319527
IGKV2-S44		17573	VK2.44	1	GATATTGTGATGACCCAGACTCCACTCTCCCTGCCCGTCACCCCTGGAGAGCCGGCCTCCATCTCCTGCAGGTCTAGTCAGAGCCTCTTAGATAGTGACGGGTACACCTGTTTGGACTGGTACCTGCAGAAGCCAGGCCAGTCTCCACAGCTCCTGATCTATGAGGTTTCCAACCGGGTCTCTGGAGTCCCTGACAGGTTCAGTGGCAGTGGGTCAGGCACTGATTTCACACTGAAAATCAGCCGGGTGGAAGCTGAGGATGTTGGGGTGTATTACTGTATGCAAAGTATAGAGTTTCCT	VK	27525066; 25319529
IGKV2-S45		17573	VK2.45	1	ATTGTGATGACACAAACTCCACTCTCCCTGCTCGTCACCCCTGGAGAGCCAGCCTCTGTCTCCTCCTGCAGGTGTAGTCAGAGCCTTCCATACAGGGGTGAAAAAACCTACTTGTATTGGTATCTGCAGAAGCCAGGCCAGTCTCCACAGCTCCTGATCTATTTTGTTTCAAACCGGGCCTCTCGAGTCCCAGACAGGTTCCGTGGCAGTGGGTCAGACACTGATTTCACACTGAAAATCAGCTGGGTGGAGACTGAGGATGTTGGGATTTATTACCGCATGCAAAATATAGAGCTTCCT	VK	27525066; 25319530
IGKV2-S46		17573	VK2.46	1	GATATTGTGATGACCCAGACTCCACTCTCCCTGCCCGTCACCCCTGGAGAGCCGGCCTCCATCTCCTGCAGGTCTAGTCAGAGCCTCTTGGATAGTGAAGATGGAAACACCTATTTGGATTGGTACCTGCAGAAGCCGGGCCAGTCTCCACAGCCCTTGATTTATGAGGTTTCCAACCGGGCCTCTGGAGTCCCAGACAGGTTCAGTGGCAGTGGGTCAGACACTGATTTCACACTGAAAATCAGCAGAGTGGAGGCTGAGGATGTTGGGGTTTATTACTGCATGCAATATACACACATTCCT	VK	27525066; 25319531
IGKV2-S58		17573	VK2.58	1	GATATTGTGATGACCCAGACTCCACTCTCCCTGCCAGTCACCCCTGGAGAGCCGGCCTCCATCTCCTGCAGGTCTAGTCAGAGCCTCCTGCATAGTGATGGAAATACTTATTTGTATTGGTACCTACAGAAGCCAGGGCAGCCTCCACGGCTCCTAATTTATAGAGTTTCCAACCGGTTCTCTGGAGTGCCAGACAGGTTCAGTGGCAGTGGATCAGGCACAGATTTCACACTGAAAATCAGCCGGGTGAAGGCTGAGGATGTCGGGGTTTATTACTGCATGCAAGCTTTACAAACTCCTCC	VK	27525066; 25319534
IGKV2-S59		17573	mIGKV2l; VK2.59	1	GATATTGTGATGACCCAGACTCCACTCTCCCTGCCCATCACCCCTGGAGAGCCGGCCTCCATCTCCTGCAGGTCTAGTCAGAGCCTCCTGCATAGTAATGGAAACACCTATTTGCACTGGTACCTGCAGAAGCCAGGCCAGTCTCCGCAGCTCCTGATTTATGGGGGTTCCAACAGAGCCTCTGGAGTCCCAGACAGGTTCAGTGGCAGTGGGTCAGGCACTGATTTCACACTGAAAATCAGCAAGGTGGAGGCGGAGGATGTTGGGGTTTATTACTGCGTGCAAGCTATAGCGTTTCCT	VK	27525066; 25319535
IGKV3-AAH*01	MF989462	MF_M0		1	GAAATTGTGATGACGCAGTCCCCAGACACCCTGTCTTTGTCTCCAGGAGAAAGAGCCACCCTCTCCTGCAGGGCCAGTCAGAGTGTTAGCAGCTACGTAGCCTGGTACCAGCAGAAACCTGGGCAGGCTCCCAGGCTCCTCATCTATGGTGCATCCAGCAGGGCCACTGGCATCCCAGACAGGTTCAGTGGCAGTGGGTCTGGGACAGACTTCACTCTCACCATCAGCAGCCTGGAGCCTGAAGATGTTGGAGTTTATTACTGTCAGCAGTATAATAACTGGAACC	VK	29163486
IGKV3-AAP*01	MF989468	MF_M0	IGKV3-ADU*01	1	GAAATAGTGATGACGCAGTCTCCAGCCACCCTGTCTTTGTCTCCAGGGGAAAGAGCCACCCTCTCCTGCAGGGCCAGTCAGAGTGTCAGCAGCAGGTTAGCCTGGTACCAGCAGAAACCTGGGCAAGCTCCCAGGCTCCTCATCTATGATGCATCCAGCAGGGTCACTGGCATCCCAGACAGGTTCAGTGGCAGCGGGTCTGGGACAGACTTCACTCTCACCATCAGCAGCCTGGAGCCTGAAGATGTTGCAGTTTATTTCTGTCAGCAGGAGAGTAACTGGTCTCA	VK	29163486
IGKV3-ABD*01	MF989462	MF_M0	IGKV3-I5; VK3.14; IGKV3-5*01	1	GAAATTGTGATGACACAATCTCCAGCCACCTTGTCTTTGTCTCCAGGGGAAACAGCCACCATCTCCTGCAGGACCAGTCAGAGTGTTAGCAGCTACTTAGCCTGGTACCAGCAGAAACCTGGGCAGGCTCCCAGGCTCCTCATCTATGGTGCATCCAGCAGGGCCACTGGCATCCCAGACAGGTTCAGTGGCAGCGGGTCTGGGACAGACTTCACTCTCACCATCAGCAGCCTGGAGCCTGAAGATTTTGCAGTTTATTACTGTCAGGAGACTAGTAACTTATCTCC	VK	29163486; 27525066; 25319547
IGKV3-ABF*01	MF989462	MF_M0		1	GAAATTGTAATGACGCAGTCTCCAGCCACCCTGTCTTTGTCTCCAGGGGAAACAGCCACCCTCTCCTGCAGGGCCAGTCAGAGTGTTGGCAGCTACTTAGCCTGGTACCAGCAGAAACCTGGGCAGGCTCCCAAGCTCCTTGTCCATAGTGCATACTTCAGGGCCACTGGCATCCCAGACAGGTTCAGTGGCAGCGGGTCTAGGACAGAGTTCACTCTCACCATCAGCAGCCTGGAGCCTGAAGATGTTGGAGTTTATCACTGTCAGCAGTATAATGACTTGCTTCC	VK	29163486
IGKV3-ABT*01	MF989462	MF_M0		1	GAAATAGTGATGACGCAGTCTCCAGCCACCCTGTCTTTGTCTCCAGGGGAAAGAGCCACCCTCTCCTGCAGGGCCAGTCAGAGTGTCAGTAGCAGCTTAGCCTGGTACCAGCAGAAACCTGGGCAGGCTCCCAGGCTCCTCATCTATGGTGCATCCAGCAGGGCCACTGGTATCCCAGACAGGTTCAGTGGCAGCGGGTCTGGGACAGACTTCACTCTCACCATCAGCAGCCTGGAGCCTGAAGATGTTGCAGTTTATTACTGTCTGCAGCGTAGTAACTGGCCTCA	VK	29163486
IGKV3-ACF*01	MF989470	MF_M0	IGKV3-I1; VK3.30; IGKV3-1*01	1	CAAGTTATATTGACTCAGTCTCCAGCCACCCTGTCTTTGTCTCCAGGGGAAAGAGCCACCCTCTCCTGCAGGGCCAGTCAGAGTGTCAGCAGCAGCTTAGCCTGGTACCAGCAGAAACCTGGGCAGGCTCCCAGGCTCCTCATCTATGGTGCATCCAGCAGGGCCACTGGCATCCCAGACAGGTTCAGTGGCAGTGGGTCTGGGACAGAGTTCACTCTCACCATCAGCAGCCTGGAGCCTGAAGATTTTGCAGTGTATTACTGTCAGAAGTATAGTAGCTCCCCTCC	VK	29163486; 27525066; 25319547
IGKV3-ADN*01	MF989473	MF_M0		1	GAAATTGTGTTGACGCAGTCTCCAGCCACCTTGGCTTTGTCTCCAGGAGAAAGAGCCACCCTCTCCTGCAGGGCCAGTCAGAGTGTCAGCAGCTACTTAGCCTGGTACCAGCAGAAACCTGGGCAGGCTCCCAGGCTCCTCATCTATGGTGCATCCAGCAGGGCCACTGGCATCCCAGACAGGTTCAGTGGCAGCGGGTCTGGGACAGAGTTCACTCTCACCATCAGCAGCCTGGAGCCTGAAGATGTTGGAGTTTATTACTGTCAGCAGGAGAGTAACTGGAAAC	VK	29163486
IGKV3-ADW*01	MF989463	MF_M0		1	GAAATTGTGTTGACGCAGTCTCCAGCCACCCTGTCTTTGTCTCCAGGAGAAAGAGCCACCCTCTCCTGCAGGGCCAGTCAGAGTGTCAGCAGCAGCTTAGCCTGGTACCAGCAGAAACCTGGGCAGGCTCCCAGGCTCCTCATCTATGGTGCATCCAGCAGGGCCACTGGTATCCCAGACAGGTTCAGTGGCAGTGGGTCTGGGACAGACTTCACTCTCACCATCAGCAGCCTGGAGCCTGAAGATTTTGCAGTTTATTATTGTCAGCAGTATAGTAACTGGCCTCA	VK	29163486
IGKV3-AED*01	MF989472	MF_M0		1	CAAGTTATATTGACACAGTCTCCAGCCACCCTGTCTTTGTCTCCAGGGGAAAGAGCCACTCTCTCCTGCAGGGCCAGTCAGAGTGTTAGCAGCTACTTAGCCTGGTACCAGCAGAAACCTGGGCAGGCTCCCAGGCTCCTCATCCACAGTGCGTCCAGCAGGGCCACTGGCATCCCAGACAGGTTCAGTGGCAGCGGGTCTGGGACAGAGTTCACCCTCACCATCAGCAGCCTGGAGCCTGAAGATGTTGGAGTTTATCACTGCTATCAGCATAGCAGCGGGTACCC	VK	29163486
IGKV3-I2		17573	VK3.25; IGKV3-2*01	1	GAAATAGTGATGACGCAGTCTCCAGCCACCCTGTCTTTGTCTCCAGGGGAAAGAGCCACCCTCTCCTGCAGGGCCAGTCAGAGTGTCAGCAGCAGCTTAGCCTGGTACCAGCAGAAACCTGGGCAGGCTCCCAGGCTCCTCATCTATGGTGCATCCAGCAGGGCCACTGGCATCCCAGACAGGTTCAGTGGCAGTGGGTCTGGGACAGAGTTCACTCTCACCATCAGCAGCCTGGAGCCTGAAGATTTTGCAGTTTATTATTGTCAGCAGTATAGTAACTGGCCTCA	VK	27525066; 25319546
IGKV3-I3		17573	VK3.23; IGKV3-3*01; LJI.Rh_IGKV3.47	1	GAAATTGTAATGACGCAGTCTCCAGCCACCCTGTCTTTGTCTCCAGGGGAAACAGCCACCCTCTCCTGCAGGGCCAGTGAGAGTGTTGGCAGCTACTTAGCCTGGTACCAGCAGAAACCTGGGCAGGCTCCCAAGCTCCTTGTCCATAGTGCATACTTCAGGGCCACTGGCATCCCAGACAGGTTCAGTGGCAGCGGGTCTAGGACAGAGTTCACTCTCACCATTAGCAGCCTGGAGCCTGAAGATGTTGGAGTTTATCACTGTCAGCAGTATAATGACTTGCTTCC	VK	27525066; 25319547; 31080066
IGKV3-I7		17573	IGKV3-7*01	1	GAAATAGTGATGACGCAGTCTCCAGCCACCCTGTCTCTGTCTCCAGGGGAAAGAGCCACCCTCTCCTGCAGGGCCAGTCAGAGTGTCAGTAGCAGCTTAGCCTGGTACCAGCAGAAACCTGGGCAGGCTCCCAGGCTCCTCATCTATGGTGCATCCAGCAGGGTCACTGGTATCCCAGACAGGTTCAGTGGCAGCGGGTCTGGGACAGACTTCACTCTCACCATCAGCAGCCTGGAGCCTGAAGATGTTGCAGTTTATTACTGTCAGCAG	VK	27525066; 25319548
IGKV3-I9		17573	IGKV3-9*01; VK3.3; IGKV3-9*01	1	CAAGTTATATTGACACAGTCTCCAGCCACCCTGTCTTTGTCTCCAGGGGAAAGAGCCACTCTCTCCTGCAGGGCCAGTCAGAGTGTTAGCAGCTACTTAGCCTGGTACCAGCAGAAACCTGGGCAGGCTCCCAGGCTCCTCATCCACAGTGCGTCCAGCAGGGCCACTGGCATCCCAGACAGGTTCAGTGGCAGCGGGTCTGGGACAGAGTTCACCCTCACCATCAGCAGCCTGGAGCCTGAAGATGTTGGAGTTTATCACTGCTATCAGTATTACAGCGGGTACCC	VK	27525066; 25319537
IGKV3-S36		17573	VK3.36	1	GAAATAGTGATGACGCAGTCTCCAGCCACCCTGTCTTTGTCTCCAGGGGAAAGAGCCACCCTCTCCTGCAGGGCCAGTCAGAGTGTCAGCAGCAGCTTAGCCTGGTACCAGCAGAAACCTGGGCAGGCTCCCAGGCTCCTCATCTATGATGCATCCAGCAGGGCCACTGGCATCCCGGACAGGTTCAGTGGCAGCGGGTCTGGGACAGACTTCACTCTCACCGTCAGCAGCCTGGAGCCTGAAGATTTTGCAGTTTATTTCTGTCAGCAGGAGAGTAACTGGC	VK	27525066; 25319523
IGKV4-ACX*01	MF989473	MF_M0	LJI.Rh_IGKV4.1	1	GACATTGTGATGACCCAGTCTCCAGACTCCCTGGCTGTGTCTCTGGGAGAGAGGGTCACCATCAACTGCAAGTCCAGCCAGAGTCTTTTATACAGCTCCAACAATAAGAACTACTTAGCCTGGTACCAGCAGAAACCAGGACAGGCTCCTAAGCTGCTCATTTACTGGGCATCTACCCGGGAATCCGGGGTCCCTAACCGATTCAGTGGCAGTGGATCTGGGACAGATTTCACTCTCACCATCAGTGGCCTGCAGGCTGAAGATGTGGCAGTGTATTACTGTCAGCAGTATTATAGCACTCCTCT	VK	29163486; 31080066
IGKV4-I3		17573	VK1.26; IGKV1-9*01	1	GACATTGTGATGACCCAGTCTCCAGACTCCCTGGCTGTGTCTCTGGGAGAGAGGGTCACCATCAACTGCAAGTCCAGCCAGAGTCTTTTATACAGCTCCAACAATAAGAACTACTTAGCCTGGTACCAGCAGAAACCAGGACAGGCTCCTAAGCTGCTCATTTACTGGGCATCTACCCGGGAATCCGGGGTCCCTAACCGATTCAGTGGCAGTGGATCTGGGTCAGATTTCACTCTCACCATCAGTGGCCTGCAGGCTGAAGATGTGGCAGTGTATTACTGTCAGCAGTATTATAGCACTCCTCT	VK	27525066; 25319550
IGKV5-AEP*01	MF989718	MF_M?	IGKV5-I2; VK1.26; IGKV1-9*03	1	GAAATGATACTCACACAGTCTCCGGCATTTGTGTCAGCGACTCCAGGAGACAAAGTCACCATCTCCTGCAGAGCTGGCCAAGACATTGATGATGATATGAACTGGTATCAACAGGAACCAGGAGAAGCTCCTAAACTTATTATTAAAGATGCTACTACTCTCGTTTCTGGCATCCCACCTCAATTCAGTGGCAGTGGGTATGGGATAGATTTTACCCTGACAATTAATAGCATGAAATCTGAGGATACTGCATATTACTTCTGCCAACAGAGGGATAATACACCTCT	VK	29163486; 27525066; 25319547
IGKV5-I1		17573	VK1.26; IGKV1-9*02	1	GAAACGATACTCACACAGTCTGCGGCATTCGTGTCAGCGACTCCAGGAGACAAAGTCACCATCTCCTGCAGAGCTGGCCAAGACATTGATGATGACATGAACTGGTACCAACAGGAACCAGGAGAAGCTCCTAAACTCATTATTAAAGATGCTACTACTCTCGTTTCTGGAATCCCACCTCGATTCAGTGGCAGCGGGTATGGAACAGATTTTACTCTCACAATTAATAATGTAGAATCTGAGGATGCTGCATATTACTTCTGTCTACAACATGATAATTTCCCTCT	VK	27525066; 25319551
IGKV6-ABA*01	MF989470	MF_M0		1	GATATTGTGATGACTCAGTCTCCAGCCTTTGTCTCTGTGACTCCAGGGGAGAAAGTCACCATCACCTGCCAGGCCAGTGAGGGCATTAGCAACTACTTACACTGGTACCAGCAGAAACCAGATCAAGCCCCAAAGCTCTTCATCCAGTATGCTTCCCAGTCCATCTCAGGGGTCCCCTCGAGGTTCACTGGCAGCGGATCTGGGACAGATTTCACTTTTACCATCAGTAGCCTGGAAGTTGAAGATGCTGCAACATATTACTGTCAGCAGGGCAATAAGCACCCT	VK	29163486
IGKV6-ABK*01	MF989470	MF_M0	IGKV6-I1; VK1.26; IGKV1-9*04; LJI.Rh_IGKV6.32	1	GAAATTGTGCTGACTCAGTCTCCAGCCTTTCGGTCTGTGACTCTAAAGGAGAAAGTCACCATCACCTGCCAGGCCAGTCAGAGCATTGGTAGTAGCTTACACTGGTACCAGCAGAAACCGGATCAGTCTCCAAAGCTCCTCATCAAGTATGCTTCCCAGTCCATCTCAGGGGTCCCCTCAAGGTTCAGTGGCAGTGGATCTGGGACAGATTTCACCCTCACTATCAATAGCCTGGAAGCTGAAGATGCTGCGACGTATTACTGTCAGCAGAGTAGTAGTTTCCCTCA	VK	29163486; 27525066; 25319547; 31080066
IGKV7-ACH*01	MF989473	MF_M0	LJI.Rh_IGKV7.10.a	1	GACATTGTGCTGACCCAGTCTCCAGCCTCTTTGGCCGTGTCTCCAGGGCAGAGGGCCACCATCACCTGCAGAGCCAGTGAGAGTGTCAGTTTCTTTGGAATAAACCTCATTCACTGGTATCAGCAGAAACCAGGACAACCTCCTAAACTCCTGATTTACCAAGCATCCAATAAAGACACTGGGGTCCCAGCCAGGTTCAGCGGCAGTGGGTCTGGGACCGATTTCACCCTCACAATTAATCCTGTGGAAGCTGACGATGCTGCAGATTATTACTGTCTGCAGAGTAAGAATTCTCCTCC	VK	29163486; 31080066
IGKV7-I1		17573	VK1.26; IGKV1-9*05	1	GACATTGTGCTGACCCAGTCTCCAGCCTCTTTGGCCGTGTCTCCAGGGCAGAGGGCCACCATCACCTGCAGAGCCAGTGAGACTGTCAGTTTCTTTGGAATAAACCTCATTCACTGGTATCAGCAGAAACCAGGACAACCTCCTAAACTCCTGATTTACCAAGCATCCAATAAAGACACTGGGGTCCCAGCCAGGTTCAGCGGCAGTGGGTCTGGGACCGATTTCACCCTCACAATTAATCCTGTGGAAGCTGACGATGCTGCAGATTATTACTGTCTGCAGAGTAAGAATTCTCCTCC	VK	27525066; 25319552
LJI.Rh_IGKV1.13		Rh-LJI		1	GACATCCAGATGACCCAGTCTCCATCCTCCCTGTCTGCATCTGTAGGAGACACAGTCACCATCACTTGCCGGGCGAGTCAGAGTATTAGCAGCTGGTTAGACTGGTATCAGCAGAAACCAGGGAAAGCCCCTAAGCTCCTGATCTATAAGGCATCCAGTTTGCAAAGTGGGGTCCCATCAAGGTTCAGCGGCAGTGGATCTGGGACAGATTTCACTCTCACCATCAGCAGCCTGCAGCCTGAAGATTTTGCAACTTATTACTGTCTACAGTATAGCAGTAGCCCTCC	VK	31080066
LJI.Rh_IGKV1.16.a		Rh-LJI		1	GACATCCAGATGACCCAGTCTCCATCCTCCCTGTCTGCATCTGTGGGAGACAGAGTCACCATCACTTGTCGGGCAAGTCAGGGCATTAGCAGTTATTTAGCCTGGTATCAGCAGAAACCAGGGAAAGCCCCTAAGCTCCTGATCTATGCTGCATCCACTTTGCAAAGTGGGGTCCCATCAAGGTTCAGCGGCAGTGGATCTGGGACAGATTTCACTCTCACCATCAGCAGCCTGCAGCCTGAAGATTTTGCAACTTATTACTGTCAACAGCATAATAGTAACCCTCC	VK	31080066
LJI.Rh_IGKV1.20		Rh-LJI		1	GACATCCAGATGACCCAGTCTCCTGCCTCCCTGTCTGCATCTGTAGGAGACAGAGTCACCATCACTTGCCAAGCCAGTCAGGGTATCAGCAGCTGGTTAGCCTGGTATCAGCAGAAACCAGGGAAAGCCCCTAAGCTCCTGCTCTATAAGGCACCCGGTTTGCAAAGTGGGGTCCTATCAATGTTCAGTGGCAGTGGATCTGGGACAGAATTCACTCTCACCATCAGCAGCCTGCAGCCTGAATATTTTGCAACTTATTACTGTCAACAGTTTAGCAGTGCCCTTCC	VK	31080066
LJI.Rh_IGKV1.20.a		Rh-LJI		1	GACATCCAGATGACCCAGTCTCCTGCCTCCCTGTCTGCATCTGTAGGAGACAGAGTCACCATCACTTGCCAAGCCAGTCAGGGTATCAGCAGCTGGTTAGCCTGGTATCAGCAGAAACCAGGGAAAGCCCCTAAGCTCCTGCTCTATAAGGCACCCGGTTTGCAAAGTGGGGTCCCATCAATGTTCAGTGGCAGTGGATCTGGGACAGAATTCACTCTCACCATCAGCAGCCTGCAGCCTGAAGATTTTGCAACTTATTACTGTCAACAGTTTAGCAGTGCCCTTCC	VK	31080066
LJI.Rh_IGKV1.21		Rh-LJI		1	GACATCCAGATGACCCAGTCTCCTTCCTCCCTGTCTGCTTCTGTAGGAGACACAGTCACCATCACTTGCCGGGCAAGTCAGGGTATTAGCAGTTATTTAAATTGGTTTCAGCAGAAACCAGGGAAAGCCCCTAAGCTCCTGATCTATGCTGCATCCAGTTTGGAAAGCGGGGTCCCATCAAGGTTCAGCGGCAGTGGATCTGGGACAGAATTCACTCTCACCATCAGCAGCCTGCAGCCTGAAGATTTCGCAGCTTATTACTGTCTACAGCATAATAGTTACCCTCC	VK	31080066
LJI.Rh_IGKV1.21.a		Rh-LJI		1	GACATCCAGATGACCCAGTCTCCATCCTCCCTGTCTGCATCTGTAGGAGACACTGTCACCATCACTTGCCGGGCAAGTCAGGGTATTAGCAGTTATTTAAATTGGTTTCAGCAGAAACCAGGGAAAGCTCCTAAGCTCCTGATCTATGCTGCAACCACTTTGCAAAGTGGGGTCCCATCAAGGTTCAGCGGCAGTGGATCTGGGACAGAATTCACTCTCACCATCAGCAGCCTGCAGCCTGAAGATTTCGCAGCTTATTACTGTCTACAGCATAATAGTTACCCTCC	VK	31080066
LJI.Rh_IGKV1.25		Rh-LJI		1	GACATTCAGATGACCCAGTCTCCATCCTCCCTGTCTGCTTCTGTAGGAGACAGAGTCACCATCACTTGCCGGGCAAGTCAGGGCATTAGCAGTTATTTAAATTGGTATCAGCAGAAACCGGGGAAAGCCCCTAAGCTCCTGATCTATTATGCAAACCGTTTGGAAAGTGGGGTCCCATCAAGGTTCAGCGGCAGTGGATCTGGGACAGAATTCACTCTCACCATCAGCAGCCTGCAACCTGAAGATTTTGCAACTTATTACTGTCAACAGTATAATAGTTTACCTCC	VK	31080066	AJ880018;AY963737
LJI.Rh_IGKV1.25.a		Rh-LJI		1	GACATTCAGATGACCCAGTCTCCATCCTCCCTGTCTGCATCTGTAGGAGACAGAGTCACCATCACTTGCCGGGCAAGTCAGGGCATTAGCAGTTATTTAAATTGGTATCAGCAGAAACCGGGGAAAGCCCCTAAGCTCCTGATCTATTATGCAAACCGTTTGGAAAGTGGGGTCCCATCAAGGTTCAGCGGCAGTGGATCTGGGACAGAATTCACTCTCACCATCAGCAGCCTGCAACCTGAGGATTTTGCAACTTATTACTGTCAACAGTATAATAGTTTACCTCC	VK	31080066
LJI.Rh_IGKV1.26		Rh-LJI		1	GACATTCAGATGTCCCAGTCTCCATCCTCCCTGTCTGCATCTGTAGGAGACAGAGTCACCATCACTTGCCGGGCAAGTCAGGGCATTAGCAGTTATTTAAATTGGTATCAGCAGAAACCGGGGAAAGCCCCTAAGCTCCTGATCTATTATGCAAACAGTTTGGCAAGTGGGGTCCCATCAAGGTTCAGTGGCAGTGGATCTGGGACAGATTTCACTCTCACCATCAGCAGCCTGCAGCCTGAAGATTTTGCAACTTATTACTGTCAACAGGGTAATAGTAACCCTCC	VK	31080066
LJI.Rh_IGKV1.29		Rh-LJI		1	GCCATCCAGATGACCCAGTCTCCATCCTCCCTGTCTGCATCTGTAGGAGACAAAGTCACCATCACTTGCCGGGCAAGTCAGAGCATTGGTAGTAATTTAGCGTGGTATCAGCAGAAACCAGGGAAAGTTCCTAAGCTCCTGATCTATGCTGCATCCACTTTGCAATCAGAGGTCCCATCTCGGTTCAGCGGCAGTGGATCTGGGACAGATTTCACTCTCACCATCAGCAGCCTGCAACCTGAAGAGGTTGCAACTTATTACTGTCAAAAGTGTGACAGTGCCCCTCC	VK	31080066
LJI.Rh_IGKV1.29.a		Rh-LJI		1	GCCATCCAGATGACCCAGTCTCCATCCTCCCTGTCTGCATCTGTAGGAGACAAAGTCACCATCACTTGCCGGGCGAGTCAGAGCATTGGTAGTAATTTAGCCTGGTATCAGCAGAAACCAGGGAAAGTTCCTAAGCTCCTGATCTATGCTGCATCCACTTTGCAATCAGAGGTCCCATCTCGGTTCAGCGGCAGTGGATCTGGGACAGATTTCACTCTCACCATCAGCAGCCTGCAGCCTGAAGAGGTTGCAACTTATTACTGTCAAAAGTGTGACAGTGCCCCTCC	VK	31080066
LJI.Rh_IGKV1.35.a		Rh-LJI		1	GACATCCAGATGACCCAGGCTCCATCCTTCCTGTCTGCATCTGTAGGAGACAGAGTCACCATCACTTGCCAGGCAAGTCAGAGCATTAGCAATGATTTAGCCTGGTATCAGCAGAAACCAGGGAAATCCCCTACGCTCCTGATCTATGATGCAACCAACCTGCACACTGGGGTCCCATCGCGGTTCAGTGGCAGTGGATCTGGGGCAGATTATTCTCTCACCATCAGCAGCCTGGAGCTGGAAGATTTTGCAGCTTATTACTGTCAACAGGAGTACAGCTACCCTCC	VK	31080066
LJI.Rh_IGKV1.41		Rh-LJI		1	GACATACAGATGACGCAGTCTCCATCCTCCCTGTCTGCATCTGTAGGAGACACAGTCACCATCACTTGCCGGGCAAGTCAGAGCTTTAGTAGTAGTTTAGCCTGGTATCAGCAGAAACCAGGGAAAGCCCCTAAGCTCCTGATCTATAGTGCATCCAGTTTGCAATCTGGGGTTCCTTCGAGGTTCAGTGGCAGTAAGTCTGGGACAGATTTCACTCTCACCATCAGCAGCCTGCAGCCTGAAGATATTGCTAGTTATTACTGTCAACAGTATTACAGTTACCCTCC	VK	31080066
LJI.Rh_IGKV1.41.a		Rh-LJI		1	GACATACAGATGACGCAGTCTCCATCCTCCCTGTCTGCATCTGCAGGAGACACAGTCACCATCACTTGCCGGGCAAGTCAGAGCTTTAGTAGTAGTTTAGCCTGGTATCAGCAGAAACCAGGGAAAGCCCCTAAGCTCCTGATCTATAGTGCATCCAGTTTGCAATCTGGGGTTCCTTCGAGGTTCAGTGGCAGTAAGTCTGGGACAGATTTCACTCTCACCATCAGCAGCCTGCAGCCTGAAGATATTGCTAGTTATTACTGTCAACAGTATTACAGTTACCCTCC	VK	31080066
LJI.Rh_IGKV1.43		Rh-LJI		1	GACATCCAGATGACCCAGTCTCCATCTTCCTTATCTGCATCTGTAGGAGACAGAGTCACCATCACTTGTCGGGCTAGTCAGACCATTAGCAGTTATTTAGCCTGGTATCAGCAGAAACCAGGGAAAGTCCCTAAGCTCCTGATCTATGCTTCATCCAGTTTGGAAAGCGGGGTCCCATCTCGGTTCAGCGGCAGTGGATCTGGGACAGAATTCACTCTCACCATCAGCAGCCTGCAGCCTGAAGATTTTGCAACTTATTACTGTCAACAGCATAATAGTCACCC	VK	31080066
LJI.Rh_IGKV1.44		Rh-LJI		1	GACATCCAGATGACCCAGTCTCCATCTTCCCTGTCTGCATCGGTAGGAGACAGAGTCACCATCACTTGCAGGGCAAGTCAGGGCATTAGCGATTATTTAAATTGGTATCAGCAGAAACCAGGTAAAGCTCCTAAGCGCCTGATCTATGCTGCATCCAGTTTGGAAAGTGGGGTCCCATCAAGGTTCAGCGGCAGTGGATCTGGGACAGATTTCACTCTCACCATCAGCAGCCTGCAGCCTGAAGATTTTGCAACTTATTACTGTCTACAGTATAACAGTGACCCTCC	VK	31080066
LJI.Rh_IGKV1.44.a		Rh-LJI		1	GACATCCAGATGACCCAGTCTCCATCTTCCCTGTCTGCATCTGTAGGAGACAGAGTCACCATCACTTGCAGGGCAAGTCAGGGCATTAGCGATTATTTAAATTGGTATCAGCAGAAACCAGGAAAAGCTCCTAAGCGCCTGATCTATGCTGCATCCAGTTTGGAAAGTGGGGTCCCATCAAGGTTCAGTGGCAGTGGATCTGGGACAGATTTCACTCTCACCATCAGCAGCCTGCAGCCTGAAGATTTTGCAACTTATTACTGTCTACAGTATAACAGTGACCCTCC	VK	31080066
LJI.Rh_IGKV1.46		Rh-LJI		1	GACATCCAGATGACCCAGTCTCCATCTTCCCTGTCTGCATCTGTAGGAGACAGAGTCACCATCACTTGCAGGGCAAGTCAGGGCATTAGCAATTATTTAAATTGGTATCAGCAGAAACCAGGAAAAGCTCCTAAGCTCCTGATCTATGCTGCATCCAGTTTGCAAAGTGGGGTCCCATCAAGGTTCAGCGGCAGTGGATCTGGGACAGATTTCACTCTCACCATCAGCAGCCTGCAGCCTGAAGATTTTGCAACTTATTATTGTCAACCGTTTAAAAATTACCTTTC	VK	31080066
LJI.Rh_IGKV1.46.a		Rh-LJI		1	GACATCCAGATGACCCAGTCTCCATCTTCCCTGTCTGCATCTGTAGGAGACAGAGTCACCATCACTTGCAGGGCAAGTCAGGGCATTAGCAATGATTTAAATTGGTATCAGCAGAAACCAGGAAAAGCTCCTAAGCTCCTGATCTATGCTGCATCCAGTTTGCAAAGTGGGGTCCCATCAAGGTTCAGTGGCAGTGGATCTGGGACAGATTTCACTCTCACCATCAGCAGCCTGCAGCCTGAAGATTTTGCAACTTATTATTGTCAACCGTTTAAAAATTACCTTTC	VK	31080066
LJI.Rh_IGKV1.49		Rh-LJI		1	GACATTCAGTTGACCCAGTCTCCATCCTCCCTGTCTGCATCTGTAGGAGACAGAGTCACCATCACTTGTCGGGCAAGTCAGGGCATTAGCAGTTATTTAGCCTGGTATCAGCAGAAACCAGGGAAAGCCCCTAAGCTCCTGATCTATAAGGCGTCCAGTTTGCAAAGTGGGGTCCCATCAAGGTTCAGCGGCAGTGGATCTGGGACAGAATTCACTCTCACCATCAGCAGCCTGCAGCCTGAAGATTTTGCAGTTTATTACTGTCAACAGCGTAATAGTTACCCTCC	VK	31080066
LJI.Rh_IGKV1.50		Rh-LJI		1	GACATCCAGATGACCCAGTCTCCATCCTCCCTGTCTGCATCTGTAGGAGACACAGTCACCATCACTTGTCGGGCAAGTCAGGGCATTAGCAGTTATTTAGCGTGGTATCAGCAGAAACCAGGGAAAGCCCCGAAGCCCCTGATCTATTACGCATCCAATTTGGAAAGTGGGGTCCCATCAAGGTTCAGCGGCAGTGGATCTGGGACAGAATTCACTCTCACCATCAGCAGCCTGCAGCCTGAAGATTTTGCAACTTATTACTGTCAACAGTATAACAGTGCCCCTCC	VK	31080066
LJI.Rh_IGKV1.51		Rh-LJI		1	GACATCCAGATGACCCAGTCTCCATCCTCCCTGTCTGCATCGGTAGGAGACAGAGTCACCATCACTTGCAGGGCAAGTCAGGGTATTAGCAATTATTTAAGTTGGTATCAGCAGAAACCAGGAAAAGCTCCTAAGCGCCTGATCTATGCTGCATCCAGTTTGGAAAGTGGGGTCCCATCAAGGTTCAGCGGCAGTGGATCTGGGACAGAATTCACTCTCACCATCAGCAGCCTGCAGCCTGAAGATTTTGCAGCTTATTACTGTCTACAGTATAACAGTAAACCTCC	VK	31080066
LJI.Rh_IGKV1.51.a		Rh-LJI		1	GACATCCAGATGACCCAGTCTCCATCTTCCCTGTCTGCATCGGTAGGAGACAGAGTCACCATCACTTGCCGGGCAAGTCAGGGCATTAGCGATTATTTAAGTTGGTATCAGCAGAAACCAGGAAAAGCTCCTAAGCGCCTGATCTATGCTGCATCCAGTTTGGAAAGTGGGGTCCCATCAAGGTTCAGCGGCAGTGGATCTGGGACAGAATTCACTCTCACCATCAGCAGCCTGCAGCCTGAAGATTTTGCAGCTTATTACTGTCTACAGTATATCAGTACCCCTCC	VK	31080066
LJI.Rh_IGKV1.56		Rh-LJI		1	GACATCCAGATGACCCAGTCTCCATCCTCCCTGTCTGCATCTGTAGGAGACAGAGTCACCGTCACTTGCCGGGCGAGTCAAGGCATTAACAAGGAGTTAAGCTGGTATCAGCAGAAACCAGGGAAAGCCCCTACACTCCTGATCTATGCTGCATCCAGTTTGCAGACGGGGGTCTCATCTCGGTTCAGCGGCAGTGGATCTGGGACAGATTTCACTCTCACCATCAGCAGCCTGCAGCCTGAAGATGTTGCAACTTATTACTGTCAACAGGATTATACTACCCCGTC	VK	31080066
LJI.Rh_IGKV1.56.a		Rh-LJI		1	GACATCCAGATGACCCAGTCTCCATCCTCCCTGTCTGCATCTGTAGGAGACACAGTCACCATCACTTGCCGGGCGAGTCAAGGCATTAACAAGGAGTTAGACTGGTATCAGCAGAAACCAGGGAAAGCCCCTACACTCCTGATCTATGCTGCCTCCAGTTTGCAGACGGGGGTCTCATCTCGGTTCAGTGGCAGTGGATCTGGGACAGATTTCACTCTCACCATCAGCAGCCTGCAGCCTGAAGATGTTGCAACTTATTACTGTCAACAGGATTATAATACCCCGTC	VK	31080066
LJI.Rh_IGKV1.59		Rh-LJI		1	GATATCCAGATGACCCAGTCTCCATCTGCCTTGTCTGCATCTGTAGGAGACAGAGTCACCATCTCTTGCCGGGCAAGTCAGAACATTTATAGTAATTTAGCGTGGTATCAGCAGAAACCAGGGAAAGCCCCTAAGCTCCTGATCTATGCTGCATCCAGTTTGCAAACTGGGATTCCCTCTCGGTTCAGCGGCAGTGGATCTGGGACAGATTTCACTCTCACCATCAGCAGCCTGCAGCCTGAAGATTCTGCAGCTTATTATTGTCAACATTATTATGATAACCCTCC	VK	31080066
LJI.Rh_IGKV1.59.a		Rh-LJI		1	GATATCCAGATGACCCAGTCTCCATCTGCCTTGTCTGCATCTGTAGGAGACAGAGTCACCATCTCTTGCCGGGCAAGTCAGAACATTTATAGTAATTTAGCGTGGTATCAGCAGAAACCAGGGAAAGCCCCTAAGCTCCTGATCTATGCTGCATCCAGATTGCAAAGTGGGATTCCCTCTCGGTTCAGCGGCAGTGGATCTGGGACAGATTTCACTCTCACCATCAGCAGCCTGCAGCCTGAAGATTCTGCAGCTTATTACTGTCAACAGTATTATGATAACCCTCC	VK	31080066
LJI.Rh_IGKV1.61		Rh-LJI		1	GACATCCAGATGACGCAGTCTCCATCCTCCCTGTCTGCATCTGTAGGAGACAGAGTCACCATCACTTGCCGGGCGAGTCAGGGCATTACTAATGATTTAGCCTGGTATCAGCAGAAACCAGGGGAAACTCCTAAGCTCCTGATCTATGAGGCATCCAGTTTTCAAAGTGGGATTCCCTCTCGGTTCAGCGGCAGTGGATCTGGGACAGATTTCACTCTCACCATCAGCAGCCTGCAGCCTGAAGATTTTGCAACTTATTATTGTCAACATTATTACAGTACCCCTCC	VK	31080066
LJI.Rh_IGKV1.61.a		Rh-LJI		1	GACATCCAGATGACCCAGTCTCCATCCTCCCTGTCTGCATCTGTAGGAGACAGAGTCACCATCACTTGCCGGGCGAGTCAGGGCATTACTAATGATTTAGCCTGGTATCAGCAGAAACCGGGGGAAACTCCTAAGCTCCTGATCTATGAGGCATCCAGTTTGCAAAGTGGGATTCCCTCTCGGTTCAGCGGCAGTGGATCTGGGACGGATTTCACTCTCACCATCAGCAGCCTGCAGTCTGAAGATTTTGCAACTTATTATTGTCAACATTATTACAGTACCCCTCC	VK	31080066
LJI.Rh_IGKV1.63		Rh-LJI		1	GACATCCAGATGACTCAGTCTCCATCCTCCCTGTCTGCATCTGTAGGAGACACAGTCACCATCACTTGCAGGGCGAGTCAGGGCATTAGCAATAATTTAGCCTGGTATCAGCAGAAACCGGGGAAAGTCCCTAAGCTCCTGATCTATGCTGCATCCACTTTGCAAAGTGGGGTCCCATCAAGGTTCAGCGGCAGTGGATCTGGGACAGATTTCACTCTCACCATCAGCAGCCTGCAGCCTGAAGATTTTGCAACTTATTACTGTCAGCATGGTTATGGTACCCCTCC	VK	31080066
LJI.Rh_IGKV1.63.a		Rh-LJI		1	GACATCCAGATGACCCAGTCTCCATCCTCCCTGTCTGCATCTGTAGGAGACAGAGTCACCATCACTTGCCAGGCGAGTCAGGGCATTAGCAATAATTTAGCCTGGTATCAGCAGAAACCGGGGAAAGCCCCTAAGCTCCTGATCTATAAGGCATCCACTTTGCAAAGTGGGGTCCCATCAAGGTTCAGCGGCAGTGGATCTGGGACAGATTTCACTCTCACCATCAGCAGCCTGCAGCCTGAAGATTTTGCAACTTATTACTGTCAGCATGGTTATGGTATCCTC	VK	31080066
LJI.Rh_IGKV1.64		Rh-LJI		1	GACATCCAGATGACCCAGTCTCCATCCTCCCTGTCTGCATCTGTAGGAGACAGAGTCACTATCACTTGCCGGGCAAGTGAGAACGTTAACAACTATTTAAATTGGTATCAGCAGAAACCAGGGAAAGCCCCTAAGCTCCTGATCTATAAGGCATCCACTTTGCAAAGTGGGGTCCCATCAAGGTTCAGCGGCAGTGGATCTGGGACAGATTACACTTTCACCATCAGCAGCCTGCAGCCTGAAGATGTTGCAACTTATTACTGTCAGCATGGTTATGGTACCCCTCC	VK	31080066
LJI.Rh_IGKV1.68		Rh-LJI		1	GACATCCAGATGACGCAGTCTCCATCCTCCCTGTCTGCATCTGTAGGAGACAGAGTCACCATCACTTGCCGGGCGAGTCAGGGCATTAACAATTATTTAAGTTGGTATCAGCAGAAACCAGGGAAAGCCCCTAAGCCCCTGATCTATTATGCATCCAGTTTGGAAACAGGGGTACCATCAAGGTTCAGTGGAAGTGGATCTGGGACAGATTATACTCTCACCATCAGCAGTCTGCAGCCTGAAGATATTGCAACATATTACTGTCAACAGTATAATAATTCCCCTCC	VK	31080066
LJI.Rh_IGKV1.68.a		Rh-LJI		1	GACATCCAGATGACGCAGTCTCCATCCTCCCTCTCTGCATCTGTAGGAGACACAGTCACCATCACTTGCCGGGCGAGTCAGGGCATTAACAATTATTTAAGTTGGTATCAGCAGAAACCAGGGAAAGCCCCTAAGCCCCTGATCTATTATGCATCCAGTTTGGAAACAGGGGTCCCATCAAGGTTCAGTGGAAGTGGATCTGGGACAGATTATACTCTCACCATCAGCAGTCTGCAGCCTGAAGATATTGCAACATATTACTGTCAACAGTATAATAATTCCCCTCC	VK	31080066
LJI.Rh_IGKV1.87		Rh-LJI		1	GACATCCAGATGACCCAGTCTCTGTCCTCCCTGTCTGCATCTGTAGGAGACGGAGTCACCATCACTTGCCGGGCAAGTCAGGGCATTAACAATGAGTTAGCCTGGTATCAGCAGAAACCAGGGAAAGCCCCTACACTCCTGCTCTATTCTGGATCCAGTTTGCATACAGGGGTCCCATCTCAGTTCAGTGGCAGTGGATCTGGGACAGATTTCACTCTCACCATCAGCAGCCTGCAGCCTGAAGATGTTGCAACTTATTACTGTCGACAGGATTATAATACCCCGTC	VK	31080066	XM_028832034
LJI.Rh_IGKV2.28		Rh-LJI		1	GATATCGTGATGACCCAGACTCCACTCTCGCTGCCCGTCACCCTTGGAGAGCCGGCCTCCATCTCCTGCAGGTCTAGTCAGAGCCTTCTGAGTAGTAATGGATACAACTATTTGAATTGGTACCTGCAGAAGCCAGGCCAGTCTCCACAGCTCCTGATCTATTATGGTTCTAATCGGGCCTCCGGGGTCCCCGACAGGTTCAGTGGCAGTGGGTCAGGCACAGATTTTACACTGAAAATCAGCAGGGTGGAGGCTGAGGACGTAGGGGTTTATTACTGCATGCAAGCTCTACAAACTCCTCC	VK	31080066
LJI.Rh_IGKV2.28.a		Rh-LJI	LJI.Rh_IGKV2.55	1	GATATCGTGATGACCCAGACTCCACTCTCGCTGCCCGTCACCCTTGGAGAGCCGGCCTCCATCTCCTGCAGGTCTAGTCAGAGCCTTCTGAGTAGTAATGGATACAACTATTTGAATTGGTACCTGCAGAAGCCAGGCCAGTCTCCACAGCTCCTGATCTATTATGGTTCTAATCGGGCCTCCGGGGTCCCTGACAGGTTCAGTGGCAGTGGGTCAGGCACAGATTTTACACTGAAAATCAGCAGGGTGGAGGCTGAGGACGTAGGGGTTTATTACTGCATGCAAGCTCTACAAACTCCTCC	VK	31080066
LJI.Rh_IGKV2.4		Rh-LJI		1	GATACTGTGATGACCCAGACTCCACTCTCCCTGCCTGTCACTGGGCCAGCCTCCATCTCCTGCAGGTCTAGTCAGAGCCTCCCATATGGTAATGGAGTTAACTATTTGAATTGGTACCTGCAGAAACCAGACCAGCCTCCACAGCTCTTGATCTACTTGGGTTCCAGTCGTTTTCCTGGAGTCCCAGACAGGTTCACTGTCAGTAGGTCAGACACAGATTTCACACTGCAAATCAGCAGGGTGAAGGCTGAGGATGTCGGGGTTTATTACTGCGTGCAATGTCTACAACTCCCTCA	VK	31080066
LJI.Rh_IGKV2.4.a		Rh-LJI		1	GATACTGTGATGACCCAGACTCCACTCTCCCTGCCTGTCACTGGGCCAGCCTCCATCTCCTGCAGGTCTAGTCAGAGCCTCCCATATGGTAATGGAGTTAACTATTTGAATTGGTACCTGCAGAAACCAGACCAGCCTCCACAGCTCTTGATCTACTTGGGTTCCAGTCGTTTTCCTGGAGTCCCAGACAGGTTCACTGTCAGTAGGTCAGACACAGATTTCACACTGCAAATCAGCAGGGTGAAGGCTGAGGATGTCGGGGTTTATTACTGCGTGCAATGTCTACAACTTCCTCA	VK	31080066	AJ880065;AY963741;AJ880064;AY963738
LJI.Rh_IGKV2.53		Rh-LJI		1	GGAGCTGTTGTGATGACCCAGCCTCCACTCTCCCTGCCCGTCACCCCTGAAAAGCCGTACTCCATCTCCTGCAGACCTAGTCACAGCCCCCTTCACAGTAATGGATACACCTATTTGAATTGGGTCCTACAGAAGCCAGGCCAGCCTCCATGGCTCCCGATTTATTGGGTTTCCAACAGGGAACCTGGAGTCCCAGAAAGGTTCAGTGGCAGTGAGTCAGTGATAAATTTCAGGCTTAAAATCAGGAGGATGGATGCTGAGGATGTTGAGGTCTATTGCTGCCAGCAAAGTACACATTATTCTCC	VK	31080066
LJI.Rh_IGKV2.53.a		Rh-LJI		1	GGAGGCTGTTGTGATGACCCAGCCTCCACTCTCCCTGCCCGTCACCCCTGAAAAGCCGGCCTCCATCTCCTGCAGACCTAGTCACAGCCCCCTTCACAGTAATGGACACACCTATTTGAATTGGGTCCTACAGAAACCAGGCCAGCCTTCATGGCTCCCGATTTATTGGGTTTCCAACAGGGAACCTGGAGTCCCAGAAAGGTTCAGTGGCAGTGAGTCAGTGATAAATTTCAGGCTTAAAATCAGGAGGATGGATGCTGAGGATGTTGAGGTCTATTGCTGCCAGCAAAGTACACATTATCCTCC	VK	31080066
LJI.Rh_IGKV2.54		Rh-LJI		1	GATATTGTGATGACCCAGACTCCACTCTCCCTGCCAGTCACCCCTGGAGAGCCGGCCTCCATCTCCTGCAGGTCTAGTCAGAGCCTCCTGCATACTGATGGATATACCTATTTGGATTGGTACCTGCAGAAGCCAGGCCAGTCTCCGCAGCTCCTGATTTATGGGGGTTCCAACAGAGCCTCTGGAGTCCCAGACAGGTTCAGTGGCAGTGGGTCAGGCACTGATTTCACACTGAAAATCAGCAAGGTGGAGGCGGAGGATGTTGGGGTTTATTACTGCATGCAACATAAAGCGCTTCCTCC	VK	31080066	MF043761;AJ880054;AY963750
LJI.Rh_IGKV2.57		Rh-LJI		1	GATATTGTGATGACCCAGACTCCACTCTCCCTGCCCGTCACCCCTGGAGAGCCGGCCTCCATCTCCTGCAGGTCTAGTCAGAGCCTCTTGGATAGTGAAGATGGAAACACCTATTTGGATTGGTACCTGCAGAAGCCGGGCCAGTCTCCACAGCCCTTGATTTATGAGGTTTCCAACCGGGCCTCTGGAGTCCCAGACAGGTTCAGTGGCAGTGGGTCAGACACTGATTTCACACTGAAAATCAGCAGAGTGGAGGCTGAGGATGTTGGGGTTTATTACTGCATGCAATATACACACATTCCTCC	VK	31080066
LJI.Rh_IGKV2.57.a		Rh-LJI		1	GATATTGTGATGACCCAGACTCCACTCTCCCTGCCCGTCACCCCTGGAGAGCCGGCCTCCATCTCCTGCAGGTCTAGTCAGAGCCTCTTGGATAGTGAGGATGGAAACACCTATTTGGAATGGTACCTGCAGAAGCCAGGCCAGTCTCCACAGCCCTTGATTTATGAGGTTTCCAACCGGGCCTCTGGAGTCCCAGACAGGTTCAGTGGCAGTGGGTCAGACACTGATTTCACACTGAAAATCAGCAGAGTGGAGGCTGAGGATGTTGGGGTTTATTACTGCATGCAAGGTATAGAGTATCCTCC	VK	31080066
LJI.Rh_IGKV2.58		Rh-LJI		1	GATATTGTGATGATCCAGACTCCACTCTCCCTGCCCGTCACCCTTGAAGAGCCGGCCTCCATCTCCTGCAGGTCCAGTCAGAGCCTTGTATACAGTGATGGAAAAACCTATTTGTATTGGTACCTGCAGAAGCCAGGCCAGTCTCCACAGCTCCTGATGTATTTGGTTTCCAAACGGGCCTCTGGAGTCCCAGACAAGTTCAGTGGCAGTGGGTCAGGCACTGATTTCACACTGAAAATCAGCAGGGTGGAGGCTGAGGATGTTGGGGTTTATTACTGCATGCAAGCTCTACGGTCTCCTTC	VK	31080066
LJI.Rh_IGKV2.58.a		Rh-LJI		1	GATATTGTGATGACCCAGACTCCACTCTCCCTGCCCGTCACCCTTGGAGAGCCGGCCTCCATCTCCTGCAGGTCTAGTCAGAGCCTTGTATACAGTGATGGAAAAACCTATTTGGATTGGTACCTGCAGAAGCCAGGCCAGTCTCCACAGCTCCTGATGTATTTGGTTTCCAAACGGGCCTCTGGAGTCCCAGACAAGTTCAGTGGCAGTGGGTCAGGCACTGATTTCACACTGAAAATCAGCAGGGTGGAGGCTGAGGATGTTGGGGTTTATTACTGCATGCAAGCTCTACGGTCTCCTTC	VK	31080066
LJI.Rh_IGKV2.60		Rh-LJI		1	GATATTGTGATGACCCAGACTCCACTCTCCCTGCCCGTCACCCCTGGAGAGCCGGCCTCCATCTCCTGCAGGTCTAGTCAGAGCCTCCTGCATAGTGGTGGAAAAACCTATTTGTATTGGTACCTGCAGAAGCCAGGCCAGTCTCCACAGCTCTTGATCTATGAGGTTTCCAACCGGGCCTCTGGAGTCCCTGACAGGTTCAGTGGCAGTGGGTCAGGCACTGATTTCACCCTGAAAATCAGCCGGGTGGAGGCTGAGGATGTTGGGGTTTATTACTGCATGCAAGGTATACAGCTTCCTCC	VK	31080066
LJI.Rh_IGKV2.65		Rh-LJI	LJI.Rh_IGKV2.74	1	GATATTGTGATGACCCAGACTCCACTCTCCCTGCCCATCACCCCTGGAGAGCCGGCCTCCATCTCCTGCAGGTCTAGTCAGAGCCTCCTGCATAGTAATGGAAACACCTATTTGCACTGGTACCTGCAGAAGCCAGGCCAGTCTCCGCAGCTCCTGATTTATGGGGGTTCCAACAGAGCCTCTGGAGTCCCAGACAGGTTCAGTGGCAGTGGGTCAGGCACTGATTTCACACTGAAAATCAGCAAGGTGGAGGCGGAGGATGTTGGGGTTTATTACTGCGTGCAAGCTATAGCGTTTCCTCC	VK	31080066
LJI.Rh_IGKV2.67		Rh-LJI	LJI.Rh_IGKV2.77	1	GATATTGTGATGACCCAGACTCTACTCTCGCTGCCCGTCACCCCTGGAGAGCCGGCCTCCATCTCCTGCAGGTCTAGTCAGAGCCTTCTGCATAGTAATGGAAACACCTATTTGGATTGGTACCTGCAGAAGCCAGGCCAGTCTCCACGGTTCCTGATCTATAAAGTTACCAATCGGGAACCTGGGGTCCCAGACAGGTTCAGTGGCAGTGGGTCAGGCACAGATTTCACACTGAAAATCAGCAGGGTGGAGCCTGAGGATGTTGGCGTTTGTTACTGCATGCAAAGTACAAAAGATCCCC	VK	31080066
LJI.Rh_IGKV2.71		Rh-LJI		1	GATGTTGTGATGACTCAGTCTCCACTCTCCCTGCCCATCACCCCTGGACAGCCGGCCTCCATCTCCTGCAGGTCTAGTCAAAGCCTTGTACACAGTAATGGAAACACCTACTTGAGTTGGTATCAGCAGAAGCCAGGCCAACCTCCAAGGCGCCTAATTTATCAGGTTTCTAACCGGGACTCTGGGGTCCCAGACAGATTCAGCGGCAGTGGGGCAGGGACAGATTTCACACTGAAAATCAGCAGAGTGGAGGCTGAGGATGTTGGGGTTTATTACTGCGGGCAAGGTACAAACGTTCCTCC	VK	31080066
LJI.Rh_IGKV2.71.a		Rh-LJI		1	GATGTTGTGATGACTCAGTCTCCACTCTCCCTGCCCATCACCCCTGGACAGCCGGCCTCCATCTCCTGCAGGTCTAGTCAAAGCCTTGTACACAGTAATGGAAACACCTACTTGAGTTGGTATCAGCAGAAGCCAGGCCAACCTCCAAGGCGCCTGATTTATCAGGTTTCTAACCGGGACTCTGGGGTCCCAGACAGATTCAGCGGCAGTGGGGCAGGGACAGATTTCACACTGAAAATCAGCAGAGTGGAGGCTGAGGATGTTGGGGTTTATTACTGCGGGCAAGGTACACACGTTCCTCC	VK	31080066
LJI.Rh_IGKV2.80		Rh-LJI		1	GGGGCCATTCCGTTGACCCAGACTCCACTGTCCCTGCCCGTCACACCTGGAGAGCCGGCCTCCATCTCCTGCAGGTCCAGTCAGAGCCTCCTGCATAGTAATGGAAACACCTATTTACATTGGTACCTGCAGAAGCCAGGCCAGTCTCCACAGCTCTTGATCTATGAGGTTTCCAACTGGGCCTCTGGAGTCCCAGAGAGGTTCAGTGGCAGTGGGTCAGACACTGATTTCACACTGAAAATCAACCTGGTGGAGGCTGAGGATGTTGGGGTTTATTACTGCATGCAGACTACACAATGCCCCCCCCCCCCC	VK	31080066
LJI.Rh_IGKV2.81		Rh-LJI		1	GATATCGTGATGACCCAGACTCCACTCTCCCTGCCCGTCACCCCTGGAGAGCCGGCCTCCATCTCCTGCAGGTCTAGTCAGAGCCTCTTCGATAGTGATTATGCAAACACCTATTTGGATTGGTATCTGCAGAAGCCAGGCCAGTCTCCACAGCTCCTGATCTATATGCTTTCCAACCAGGCCTCTGGAGTCCCTGATAGGTTCAGTGGCAGTGGGTCAGGCACTGATTTCACACTGAAAATCAGCCGGGTGGAGGCTGAGGATGTTGGGGTATATTACTGCATGCAAAGTGTAGAGTATCCTCC	VK	31080066
LJI.Rh_IGKV2.82		Rh-LJI		1	GACATTGTGATGACACAGACTCCACTCTCCCTGCCCGTCACCCCTGGAGAGCCGGCCTCCATCTCCTGCAGGTCTAGTCAGAGCCTCCTGCATAGTAATGGATACACCTATTTGTATTGGTACCTGCAGAAGCCGGGCCAGTCTCCACAGCTCCTGATGTATTTTGCTTCATACCGGGCCTCTGGAGTCCCAGACAGGTTCAGTGGCAGTGGGTCAGGCACTGATTTCACACTAGGAATCAGCAGGGTGGAGGCTGAGGATATTGGGGTTTATTATTGCATGCAAGGTACACAGCTTCCTCC	VK	31080066
LJI.Rh_IGKV2.83		Rh-LJI		1	GATATTGTGATGACCCAGACTCCACTATCCCTGCCCGTCACCCCTGGAGAGCCGGCCTCCATCTCCTGCAGGTCTAGTCAGAGCCTCTTGGATAGTGACGGGTACACCTGTTTGGACTGGTACCTGCAGAAGCCAGGCCAGTCTCCACAGCTCCTGATCTATGAGGTTTCCAACCGGGTCTCTGGAGTCCCTGACAGGTTCAGTGGCAGTGGGTCAGGCACTGATTTCACACTGAAAATCAGCCGGGTGGAAGCTGAGGATGTTGGGGTGTATTACTGTATGCAAAGTATAGAGTTTCCTCC	VK	31080066
LJI.Rh_IGKV2.84		Rh-LJI		1	GATATTGTGATGACACAAACTCCACTCTCCCTGCTCGTCACCCCTGGAGAGCCAGCCTCTGTCTCCTCCTGCAGGTGTAGTCAGAGCCTTCCATACAGTGGTGAAAAAACCTACTTGTATTGGTATCTGCAGAAGCCAGGCCAGTCTCCACAGCTCCTGATCTATTTTGTTTCAAACCGGGCCTCTCAAGTCCCAGACAGGTTCCGTGGCAGTGGGTCAGACACTGATTTCACACTGAAAATCAGCTGGGTGGAGACTGAGGATGTTGGGATTTATTACCGCATGCAAAATATAGAGCTTCCTCC	VK	31080066
LJI.Rh_IGKV2.86		Rh-LJI		1	GATATTGTGATGACCCAGACTCAACTTTCCCTGCCTGTCATCCCTGGAGAGCCGGCTTCCATCTCCTGCAGGTCTAGTCAGAGCCTCCTGCATAGTGATGGATACACCTATTTGCACTGGTACCTGCAGAAGCCAGGCCAGTCTCCACAGCTCCTGATCTATTTGGGTTCCAACTGCGCCTCTGGAGTCCCTGACAGGTTCAGTGGCAGTGGGTCCGGCACTGATTTCACACTGAAAATCAGCAGAGTAGAGGCTGAGGATATTGGCATTTATTACCGCATGCAAAATCTACAAATTCCTTC	VK	31080066
LJI.Rh_IGKV2.88		Rh-LJI		1	GATATAGTGATGACCCAGACTCCACTCTCCCTGCCTGTCACCCCTGGAGAGCCGGCGTCCATCTCCTGCAGGTCTAGTCAGAGCCTCCTGGATAGTGATGGATACACTCATTTGCATTGGTACCTGCAGAAGCCAGGCCAGTCTCCACAGCTCCTGATCTATTTGGTTTCCAACCGGGCCTCTGGAGTCCCAGACAGGTTCAGTGGCAGTGGGTCAGGCACTGATTTCACACTGAAAATCAACAGGGTGGAGGCTGAGGATGTTGGGGTTTATTACTGCATGCAAACTCTACAAACTCCTCC	VK	31080066
LJI.Rh_IGKV2.92		Rh-LJI		1	GATATTGTGATGACCCAGACTCCACTCTCCCTGCCCATCACCCCTGGAGAGCCGGCCTCCATCTCCTGCAGGTCTAGTCAGAGCTTCTTGGATAGTGATGATGGATACACCTATTTGGATTGGTACCTGCAGAAGCCAGGCCAGCCTCCACAGCCCCTAATCTATTTTGTTTCAAGCCGGGCCTCTGGAGTCCCAGACAGGTTCAGTGGCAGTGGATCAGGCAGTGATTTCACACTGAAAATCAGCGGGGTGGAGGCTGATGATGTTGGGGTTTATTACTGCATGCAATGTATAGAGTTTATTTC	VK	31080066
LJI.Rh_IGKV3.11		Rh-LJI		1	GAAATTGTGTTGACGCAGTCTCCAGCCACCTTGGCTTTGTCTCCAGGAGAAAGAGCCACCCTCTCCTGCAGGGCCAGTCAGAGTGTCAGCAGCTACTTAGCCTGGTACCAGCAGAAACCTGGGCAGGCTCCCAGGCTCCTCATCTATGGTGCATCCAGCAGGGCCACTGGCATCCCAGACAGGTTCAGTGGCAGCGGGTCTGGAACAGAGTTCACTCTCACCATCAGCAGCCTGGAGCCTGAAGATGTTGGAGTTTATTACTGTCAGCAGGAGAGTAACTGGAAAC	VK	31080066
LJI.Rh_IGKV3.15		Rh-LJI		1	GAAATAGTGATGACGCAGTCTCCAGCCACCCTGTCTCTGTCTCCAGGGGAAAGAGCCACCCTCTCCTGCAGGGCCAGTCAGAGTGTTGGCAGCAGCTTAGCCTGGTACCAGCAGAAACCTGGGCAGGCTCCCAGGCTCCTCATCTATGGTGCATCCAGCAGGGCCACTGGCATCCCAGACAGGTTCAGTGGCAGCGGGTCTGGGACAGACTTCACTCTCACCATCAGCAGCCTGGAGCCTGAAGATGTTGCAGTTTATTACTGTCTGCAGCGTAGTAACTGGCCTCA	VK	31080066
LJI.Rh_IGKV3.19		Rh-LJI		1	GAAATAGTGATGACGCAGTCTCCAGCCACCCTGTCTTTGTCTCCAGGGGAAAGAGCCACCCTCTCCTGCAGGGCCAGTCAGAGTGTTGGCAGCACCTTAGCCTGGTACCAGCAGAAACCTGGGCAGGCTCCCAAGCTCCTCATCTATGGTGCATCCAGCAGGGCCACCGGCATCCCAGACAGGTTCAGTGGCAGTGGGTCTGGAACAGAGTTTACTCTCACCATCAGCAGCCTGGAGCCTGAAGATGTTGGAGTTTATTACTGTCAGCAGGATTATAGCTGGCCTCC	VK	31080066
LJI.Rh_IGKV3.24		Rh-LJI		1	GAAATTGTGATGACACAATCTCCAGCCACCTTGTCTTTGTCTCCAGGGGAAACAGCCACCATCTCCTGCAGGACCAGTCAGAGTGTTAGCAGCAAGTTAGCCTGGTACCAGCAGAAACCTGGGCAGGCTCCCAGGCTCCTCATCTATGGTGCATCCAGCAGGGCCACTGGCATCCCAGACAGGTTCAATGGCAGTGGATCTGGGACAGACTTCACTCTCACCATCAGCAGCCTGGAGCCTGAAGATTTTGCAGTTTATTACTGTCAGGAGACTAGTAACTTATCTCC	VK	31080066
LJI.Rh_IGKV3.24.a		Rh-LJI		1	GAAATTTTGATGACACAATCTCCAGCCACCTTGTCTTTGTCTCCAGGGGAAACAGCCACCATCTCCTGCAGGACCAGTCAGAGTGTTAGCAGCTACTTAGCCTGGTACCAGCAGAAACCTGGGCAGGCTCCCAGGCTCCTCATCTATGGTGCATCCAGCAGGGCCACTGGCATCCCAGACAGGTTCAGTGGCAGTGGGTCTGGGACAGACTTCACTCTCACCATCAGCAGCCTGGAGCCTGAAGATTTTGCAGTTTATTACTGTCAGGAGACTAGTAACTTATCTCC	VK	31080066
LJI.Rh_IGKV3.34		Rh-LJI		1	CAAGTTATATTGACTCAGTCTCCAGCCACCCTGTCTTTGTCTCCAGGGGAAAGAGCCACCCTCTCCTGCAGGGCCAGTCAGAGTGTTGGCAGCAGCTTAGCCTGGTACCAGCAGAAACCTGGGCAGGCCCCCAGGCTCCTCATCTATGGTGCATCCAGCAGGGCCACTGGCATCCCAGACAGGTTCAGTGGCAGTGGGTCTGGGACAGAGTTCACTCTCACCATCAGCAGCCTGGAGCCTGAAGATTTTGCAGTGTATTACTGTCAGAAGTATAGTAGCTCCCCTCC	VK	31080066
LJI.Rh_IGKV3.34.a		Rh-LJI		1	CAAGTTATATTGACTCAGTCTCCAGCCACCCTGTCTTTGTCTCCAGGGGAAAGAGCCACTCTCTCCTGCAGGGCCAGTCAGAGTGTTAGCAGCTACTTAGCCTGGTACCAGCAGAAACCTGGGCAGGCCCCCAGGCTCCTCATCTATGGTGCATCCAGCAGGGCCACTGGCATCCCAGACAGGTTCAGTGGCAGTGGGTCTGGGACAGAGTTCACTCTCACCATCAGCAGCCTGGAGCCTGAAGATTTTGCAGTGTATTACTGTCAGAAGTATAGTAGCTCCCCTCC	VK	31080066
LJI.Rh_IGKV3.47.a		Rh-LJI		1	GAAATTGTAATGACGCAGTCTCCAGCCACCCTGTCTTTGTCTCCAGGGGAAACAGCCACCCTCTCCTGCAGGGCCAGTGAGAGTGTTGGCAGCTACTTAGCCTGGTACCAGCAGAAACCTGGGCAGGCTCCCAGGCTCCTCGTCCATAGTGCATACTTCAGGGCCACTGGCATCCCAGACAGGTTCAGTGGCAGCGGGTCTAGGACAGAGTTCACTCTCACCATTAGCAGCCTGGAGCCTGAAGATGTTGGAGTTTATCACTGTCAGCAGTATAATGACTTGCTTCC	VK	31080066
LJI.Rh_IGKV3.52		Rh-LJI		1	GAAACTGTGATGATGCAGTCTCCAGCCACCCTGTCTTTGTCTCCAGGGGAAAGAGCCACCCTCTCCTGCAGGGCCAGTCAGAGTGTTGGCAGCACCTTAGCCTGGTACCAGCAGAAACCTGGGCAGGCTCCCAGGCTCCTCATCTATTATGCATCCAGCAGGGCCACTGGCATCCCAGACAGGTTCAGTGGCAGTGGGTCTGGGACAGAGTTCACTCTCACCATCAGCAGTCTGGATCCTGAAGATGTTGGAGTTTATTACTGTCAGAAGTACAATGACTGGCCTCC	VK	31080066
LJI.Rh_IGKV3.7		Rh-LJI		1	CAAGTTATATTGACACAGTCTCCAGCCACCCTGTCTTTGTCTCCAGGGGAAAGAGCCACTCTCTCCTGCAGGGCCAGTCAGAGTGTTAGCAGCTACTTAGCCTGGTACCAGCAGAAACCTGGGCAGGCTCCCAGGCTCCTCATCCACAGTGCGTCCAGCAGGGCCACTGGCATCCCAGACAGGTTCAGTGGCAGTGGGTCTGGGACAGAGTTCACCCTCACCATCAGCAGCCTGGAGCCTGAAGATGTTGGAGTTTATCACTGCTATCAGCATAGCAGCGGGTACCC	VK	31080066
LJI.Rh_IGKV3.7.a		Rh-LJI		1	CAAGTTATATTGACTCAGTCTCCAGCCACCCTGTCTTTGTCTCCAGGGGAAAGAGCCACTCTCTCCTGCAGGGCCAGTCAGAGTGTCAGCAGCTACTTAGCCTGGTACCAGCAGAAACCTGGGCAGGCTCCCAGGCTCCTCATCTATGGTGCATCCAGCAGGGCCACTGGTATCCCAGACAGGTTCAGTGGCAGCGGGTCTGGGACAGACTTCACTCTCACCATTAGCAGCCTGGAGCCTGAAGATGTTGGAGTTTATCACTGCTATCAGCATAGCAGCGGGTACCC	VK	31080066
LJI.Rh_IGKV3.9		Rh-LJI		1	GAAATTGTGCTGACCCAGTCTCCAACATCCATGGCTGTCTCCCAAGGAGAAAGAGTCACCATCTCCTGCACGGCCAGCTCAAGTGTAAGCACCAGCTACTTGCACTGGTACCAACAGAAGCCAGGATTCCCTCCAAGGCTTCTTGTCTATAGAACATCAAGTCTGGCTTCTGGGGTCCCAGCCAGGTTCAGTGGCAGCGGTTCTGGGACCTCTTACACGCTCACAATCAGCAGCATGGAGGCTGAAGATGCTGCAAACTATTACTGTCAGCAGGGGAATAGCATTCCACC	VK	31080066
LJI.Rh_IGKV3.9.a		Rh-LJI		1	GAAATTGTGCTGACCCAGTCTCCAACATCCATGGCTGTCTCCCAAGGAGAAAGAGTCACCATCTCCTGCACGGCCAGCTCAAGTGTAAGCACCAGCTACTTGCACTGGTACCAACAGAAGCCAGGATTCCCTCCAAGGCTTCTTGTCTATAGAACATCAAGTCTGGCTTCTGGAGTCCCAGCCAGGTTCAGTGGCAGCGGTTCTGGGACCTCTTACACGCTCACAATCAGCAGCATGGAGGCTGAAGATGCTGCAAACTATTACTGTCAGCAGGGGAATAGCATTCCACC	VK	31080066
LJI.Rh_IGKV5.8		Rh-LJI		1	GAAACGATACTCACACAGTCTGCGGCATTCATGTCAGCAACTCCAGGAGACAAAGTCACCATCTCCTGCAAAGCCAGCCAAGACATTGATGATGATATGAACTGGTACCAACTGGAACCAGGAGAAGCTCCTAAACTCATTATTAAAGATGCTACTACTCTCGTTTCTGGAATCCCGCCTCGATTCAGTGGCAGCGGGTATGGAACAGATTTTACTCTCACAATTAATAATGTAGAATCTGAGGATGCTGCATATTACTTCTGTCTACAACATGATAATTTCCCTCT	VK	31080066
LJI.Rh_IGKV5.8.a		Rh-LJI		1	GAAACGATACTCACACAGTCTGCGGCATTCATGTCAGCGACTCCAGGAGACAAAGTCACCATCTCCTGCAAAGCCAGCCAAGACATTGATGATGACATGAACTGGTACCAACAGGAACCAGGAGAAGCTCCTAAACTCATTATTGAAGATGCTACTACTCTCGTTTCTGGAATCCCACCTCGATTCAGTGGCAGCGGGTATGGAACAGATTTTACTCTCACAATTAATAATGTAGAATCTGAGGATGCTGCATATTACTTCTGTCTACAACATGATAATTTCCCTCT	VK	31080066
LJI.Rh_IGKV6.32.a		Rh-LJI		1	GAAATTGTGCTGACTCAGTCTCCAGCCTTTCAGTCTGTGACTCTAAAGGAGAAAGTCACCATCACCTGCCAGGCCAGTCAGAGCATTGGAAGTAGCTTACACTGGTACCAGCAGAAACCGGATCAGTCTCCAAAGCTCCTCATCAAGTATGCTTCCCAGTCCATCTCAGGGGTCCCCTCAAGGTTCAGTGGCAGTGGATCTGGGACAGATTTCACCCTCACCATCAATAGCCTGGAAGCTGAAGATGCTGCGACGTATTACTGTCAGCAGAGTAGTAGTTTCCCTCA	VK	31080066
LJI.Rh_IGKV6.40		Rh-LJI		1	GATATTGTGATGACTCAGTCTCCAGCCTTCGTCTCTGTGACTCCAGGGGAGAAAGTCACCATCACCTGCCAGGCCAGTGAGGGCATTAGCAACTACTTACACTGGTACCAGCAGAAACCAGATCAAGCCCCAAAGCTCTTCATCCAGTATGCTTCCCAGTCCATCTCAGGGGTCCCCTCGAGGTTCACTGGCAGCGGATCTGGGACAGATTTCACTTTTACCATCAGTAGCCTGGAAGTTGAAGATGCTGCAACATATTACTGTCAGCAGGGCAATAAGCACCCT	VK	31080066
LJI.Rh_IGKV6.40.a		Rh-LJI		1	GATATTGTGATGACTCAGTCTCCAGCCTTCGTCTCTGTGACTCCAGGGGAGAAAGTCACCATCACCTGCCAGGTCAGTGAGGGCATTAGCAACTACTTACACTGGTACCAGCAGAAACCAGATCAAGCCCCAAAGCTCTTCATCCAGTATGCTTCCCAGTCCATCTCAGGGGTCCCCTCGAGGTTCACTGGCAGCGGATCTGGGACAGATTTCACTTTTACCATCAGTAGCCTGGAAGTTGAAGATGCTGCAACATATTACTGTCAGCAGGGCAATAAGCACCCT	VK	31080066
LJI.Rh_IGKV7.10		Rh-LJI		1	GACATTGTGCTGACCCAGTCTCCAGCCTCTTTGGCCGTGTCTCCAGGGCAGAGGGCCACCATCACCTGCAGAGCCAGTGAGAGTGTCAGTGTCTTTGGAATAAACCTCATTCACTGGTATCAGCAGAAACCAGGACAACCTCCTAAACTCCTGATTTACCAAGCATCCAATAAAGACACTGGGGTCCCAGCCAGGTTCAGCGGCAGTGGGTCTGGGACCGATTTCACCCTCACAATTAATCCTGTGGAAGCTGACGATGCTGCAGATTATTACTGTCTGCAGAGTAAGAATTCTCCTCC	VK	31080066
IGLV1-ABB*01	MF989471	MF-M0		1	CAGTCTGTGCTGACGCAGCCGCCCTCAGTGTCTGGGGACCCCGGGCAGAGGGTCACCATCTCGTGCACTGGGAGCAGCTCCAACATTGGAGGTTATTATGTATACTGGTACCAGCAGTTCCCAGGAACGGCCCCCAAACTCCTCATCTATCAAGATAATAAGCGACCCTCAGGGGTTTCTGACCGATTCTCTGGCTCCAAGTCTGGTACCTCAGCCTCCCTGACCATCACTGGGCTCCAGCCTGGGGATGAGGCTGATTATTACTGCGGAGCATGGGATAGCAGCCTGAGTGCTCA	VL	29163486
IGLV1-ABN*01	MF989453	MF-M0		1	CAGTCTGTGCTGACTCAGCCTCCCTCAGCGTCTGAGGCCGCCAGGAAGAGTGTCACCATCTCCTGTTCTGGAAGCAGCTCCAACATCGGAAGTAATAGTGTATCCTGGTACCAGCAGCTCCCAGAAACGGCTCCCAAACTCCTCATCTATAATAATAATCAGCGACCCTCAGGGGTCCCTGATCGATTCTCTGGCTCCAAGTCTGGCACGTCAGCCTCCCTGGCCATCAGTGGGCTCCAGACCGAGGATGAGGCTGATTATTACTGCGCAGCATGGGATGATAGCCTGAGCGGTAC	VL	29163486
IGLV1-ABN*02	MF989907	MF-M?		2	CAGTCTGTGCTGACTCAGCCTCCCTCAGCGTCTGAGGCCGCCAGGAAGAGTGTCACCATCTCCTGTTCTGGAAGCAGCTCCAACATCGGAAGTAATAGTGTATCCTGGTACCAGCAGCTCCCAGGAACAGCCCCCAAACTCCTCATCTATTATAATGATCAACGAGCCTCAGGTGTCTCTGACCGATTCTCTGGCTCCAAGTCTGGCACGTCAGCCTCCCTGGCCATCAGTGGGCTCCAGACCGAGGATGAGGCTGATTATTACTGCGCAGCATGGGATGATAGCCTGAGCGGTCC	VL	29163486
IGLV1-ABS*01	MF989471	MF-M0	LJI.Rh_IGLV6.49; IGLV1-S31; VL1.31; IGLV1f	1	CAGTCTGTGCTGACGCAGCCGCCCTCAGTGTCTGCGGCCCCAGGACAGAGGGTCACCATCTCCTGCTCTGGAAGCAGCTTCAACTTCAGGAGGTATTATGTGTCCTGGTACCAGCAGCTCCCAGGAGCAGCCCCCAAACTCCTCATCTATGATGTTAATAAGCGACCCTCAGGGGTTTCTGACCGATTCTCTGGCTCCCAGTCTGGCACCTCAGCCACCCTGGGCATCAGTGGACTCCGGCCTGAGGATGAGGCCGATTATTACTGCTCAGCATGGGATAGCAGCCTGAGCACTCA	VL	29163486; 31080066	AM055975
IGLV1-ABS*02	MF989912	MF-M?		2	CAGTCTGTGCTGACGCAGCCGCCCTCAGTGTCTGCGGACCAAGGACAGAGGGTCACCATCTCCTGCTCTGGAAGCAGCTTCAACTTCAGGAGGTATTATGTGTCCTGGTACCAGCAGCTCCCAGGAGCAGCCCCCAAACTCCTCATCTATGATGTTAATAAGCGACCCTCAGGGGTTTCTGACCGATTCTCTGGCTCCCAGTCTGGCACCTCAGCCACCCTGGGCATCAGTGGACTCCGGCCTGAGGATGAGGCCGATTATTACTGCTCAGCATGGGATAGCAGCCTGAGCNCTCA	VL	29163486
IGLV1-ACN*01	MF989471	MF-M0		1	CAGTCTGTGCTGACGCAGCCGCCCTCAGTGTCTGGGGCCCCCGGGCAGAGGGTCACCATCTCCTGCACTGGGAGCAGCTCCAACATTGGAGGTTATTATGTGCAGTGGTACCAGCAGCTTCCAGGAACGGCCCCCAAACTCCTCATCTATGAAAATAATAAGCGACCCTCAGGGGTTTCTGATCGATTCTCTGGCTCCCAGTCTGGTACCTCAGCCTCCCTGACCATCACTGGACTCCAGTCTGAGGATGAGGCTGATTATTACTGCCAGTCCTATGACAGCAGCTTGAGTGCTCA	VL	29163486
IGLV1-ACN*02	MF989921	MF-M?	LJI.Rh_IGLV1.50	1	CAGTCTGTGCTGACGCAGCCGCCCTCAGTGTCTGGGGCGCCCGGGCAGAGGGTCACCATCTCCTGCACTGGGAGCAGCTCCAACATTGGAGGTTATTATGTGCAGTGGTACCAGCAGCTTCCAGGAACGGCCCCCAAACTCCTCATCTATGAAAATAATAAGCGACCCTCAGGGGTTTCTGATCGATTCTCTGGCTCCCAGTCTGGTACCTCAGCCTCCCTGACCATCACTGGACTCCAGTCTGAGGATGAGGCTGATTATTACTGCCAGTCCTATGACAGCAGCTTGAGTGCTCA	VL	29163486; 31080066	AC214063
IGLV1-ACN*03	MF989922	MF-M?		2	CAGTCTGTGCTGACACAGCCGCCCTCAGTGTCTGGGGCCCCAGGGCAGAGGGTCACCATCTCCTGCACTGGGAGCAGCTCCAACATTGGAGGTTATTATGTGCAGTGGTACCAGCAGCTTCCAGGAACGGCCCCCAAACTCCTCATCTATGAAAATAATAAGCGACCCTCAGGGGTTTCTGATCGATTCTCTGGCTCCCAGTCTGGTACCTCAGCCTCCCTGACCATCACTGGACTCCAGTCTGAGGATGAGGCTGATTATTACTGCCAGTCCTATGACAGCAGCTTGAGTGCTCA	VL	29163486
IGLV1-ACR*01	MF989471	MF-M0		1	CAGTCTGTGCTGACGCAGCCGCCCTCAGCATCTGGGGCCCCCGGGCAGAGGGTCACCATCTCCTGCACTGGGAGCAGCTCCAACATCGGGGCGGGTTATTATGTATCCTGGTACCAGCAGTTCCCAGGAACAGCCCCCAAACTCCTCATCTATGAAAATAATAAGCGACCCTCAGGGGTTTCTGACCGATTCTCTGGCTCCAAGTCTGGTACCTCAGCCTCCCTGACCATCACTGGACTCCAATCTGAGGATGAGGCTGATTATTACTGCTCAGCATGGGATAGCAGCCTGAGTACTCA	VL	29163486
IGLV1-ACV*01	MF989471	MF-M0		1	CAGTCTGTGCTGACGCAGCCGCCCTCAGTGTCTGGGGCCCCAGGGCAGAGGGTCACCATCTCCTGCACTGGGAGCAGCTCCAACATTGGAGGTTATTATGTATACTGGTACCAGCAGCTCCCAGGAACGGCCCCCAAACTCCTCATCTATGACAATAATAAGCGACCCTCAGGGGTTTCTGACCGATTCTCTGGCTCCAAGTCTGGTACCTCAGCCTCCCTGACCATCACTGGGCTCCAGTCTGAGGATGAGGCTGATTATTACTGCCAGTCCTATGACAGCAGCCTGAGTGCTCA	VL	29163486
IGLV1-ACW*01	MF989471	MF-M0		1	CAGTCTGTGCTGACTCAACCACCCTCAGCGTCTGGGGCCCCCGGGCAGAGTGTCACCATCTCCTGTTCTGGAAGCAGCTCCAACATCGGAAGTAATTATGTATACTGGTACCAGCAGCTCTCAGGAACGGCCCCCAAACTCCTCATCTATAATAATAATCAGCGACCCTCAGGGGTCCCTGATCGATTCTCTGGCTCCAAGTCTGGCACGTCAGCCTCCCTGGCCATCAGTGGGCTCCAGTCCAAGGATGAGGCTGATTATTACTGCTCAGCATGGGATAGCAGCCTGAGCGATCC	VL	29163486
IGLV1-ACW*02	MF989909	MF-M?	LJI.Rh_IGLV1.63	1	CAGTCTGTGCTGACTCAACCACCCTCAGCGTCTGGGGCCCCCGGGCAGAGTGTCACCATCTCCTGTTCTGGAAGCAGCTCCAACATCGGAAGTAATTATGTATACTGGTACCAGCAGCTCTCAGGAAAGGCCCCCAAACTCCTCATCTATAATAATAATCAGCGACCCTCAGGGGTCCCTGATCGATTCTCTGGCTCCAAGTCTGGCACGTCAGCCTCCCTGGCCATCAGTGGGCTCCAGTCCAAGGATGAGGCTGATTATTACTGCTCAGCATGGGATAGCAGCCTGAGCGATCC	VL	29163486; 31080066
IGLV1-ACW*03	MF989910	MF-M?		2	CAGTCTGTGCTGACTCAACCACCCTCAGCGTCTGGGGCCCCCGGGCAGAGTGTCACCATCTCCTGTTCTGGAAGCAGCTCCAACATCGGAAGTAATTATGTATACTGGTACCAGCAGCTCTCAGGAAAGGCCCCCAAACTCCTCATCTATAATAATAATCAGCGACCCTCAGGGGTCCCTGATCGATTCTCTGGCTCCAAGTCTGGCACGTCAGCCTCCCTGGCCATCAGTGGGCTCCAGACCGAGGATGAGGCTGATTATTACTGCGCAGCATGGGATGATAGCCTGAGCGGTAC	VL	29163486
IGLV1-ADA*01	MF989471	MF-M0	IGLV1-S27; VL1.27; LJI.Rh_IGLV1.55	1	CAGTCTGTGCTGACTCAGCCACCCTCAGCGTCTGGGGCTCCCGGGCAGAGTGTCACCATCTCTTGCTCTGGAAGCAGCTCCAACATTGGAAGTAATTATGTATACTGGTACCAGCAGCTCCCAGGAACGGCCCCCAAACTCCTCATCTATTATAGTAATCAGCGACCCTCAGGGGTCCCTGACCGATTCTCTGGCTCTAAGTCTGGCACCTCAGCCTCCCTGGCCATCACTGGTCTCCGATCTGAGGATGAGGCTGATTATTACTGTGCAGCATGGGATAACAGCCTGAGCAGTCC	VL	29163486; 27525066; 25319530; 31080066	AC214063
IGLV1-ADL*01	MF989471	MF-M0	LJI.Rh_IGLV1.59	1	CAGTCTGTGCTGACTCAGCCACCCTCAGCGTCTGGGGCCCCCGGGCAGAGTGTCACCATCTCTTGCTCTGGAAGCAGCTCCAACATCAGAGGTAATGGTGTACACTGGTACCAGCAGCTCTCAGGAACGGCCCCCAAACTCCTCATCTATAATAATAATCAGCGACCCTCAGGGGTCCCTGACCGATTCTCTGGCTCCAAGTCTGGCACGTCAGCTTCCCTGGCCATCACTGGTCTCCGGTCTGAGGATGAGGTCGATTATTACTGTGAAGCATGGGATGACAGCCTGAGCGGTCC	VL	29163486; 31080066
IGLV1-ADL*02	MF989919	MF-M?		2	CAGTCTGTGCTGACTCAGCCACCCTCAGCGTCTGGGGCCCCCGGGCAGAGTGTCACCATCTCTTGCTCTGGAAGCAGCTCCAACATCAGAGGTAATGGTGTACACTGGTACCAGCAGCTCTCAGGAATGGCCCCCAAACTCCTCATCTATAATAATAATCAGCGACCCTCAGGGGTCCCTGACCGATTCTCTGGCTCCAAGTCTGGCACGTCAGCCTCCCTGGCCATCACTGGTCTCCGGTCTGAGGATGAGGCTGATTATTACTGTGCAGCATGGGATGACAGCCTGAGCAGTCC	VL	29163486
IGLV1-ADU*01	MF989471	MF-M0		1	CAGTCTGTGCTGACGCAGCCGCCCTCAGTGTCTGCGGCCCCAGGGCAGAGGGTCACCATCTCCTGCTCTGGAAGCAGCTCCAACATCGGGAGAAGTTATGTATCCTGGTACCAGCAGGTCCCAGGAACGGCCCCCAAACTCCTCATCTATCAAGATAATAAGCGACCCTCAGGGGTTTCTGACCGATTCTCTGGCTCCAAGTCTGGTACCTCAGCCTCCCTGGCCATCACTGGACTCCAGACTGGAGATGAGGCTGATTATTACTGCGGAGCATGGGATAGCAGCCTGAGTGCTCA	VL	29163486
IGLV1-S16		17573	VL1.16; IGLV1e; LJI.Rh_IGLV1.75	1	CAGTCTGTGCTGACTCAGCCTCCCTCAGCGTCTGAGGCCGCCAGGAAGAGTGTCACCATCTCCTGTTCTGGAAGCAGCTCCAACATCGGAAGTAATAGTGTATCCTGGTACCAGCAGCTCCCAGGAACAGCTCCCAAACTCCTCATCTATTATAATGATCAACGAGCCTCAGGTGTCTCTGACCGATTCTCTGGCTCCAAGTCTGGCACGTCAGCCTCCCTGGCCATCAGTGGGCTCCAGACCGAGGATGAGGCTGATTATTACTGCGCAGCATGGGATGATAGCCTGAGCGGTCC	VL	27525066; 25319530; 31080066	MF043820;KY199414;KY199350;KY199311;AM055974
IGLV1-S18		17573	VL1.18	1	CAGTCTGTGCTGACACAGCCGCCCTCAGTGTCTGGGGCCCCAGGGCAGAGGGTCACCATCTCGTGCACTGGGAGCAGCTCCAACATTGGAGGTTATTATGTATCCTGGTACCAGCAGCTCCCAGGAACGACCCCCAAACTCCTCATCTATCAAGATAATAAGCGACCCTCAGGGGTTTCTGACCGATTCTCTGGCTCCAAGTCTGGTACCTCAGCCTCCCTGACCATCACTGGGCTCCAGACTGAGGATGAGGCTGATTATTACTGCCTGTCCTATGACAGCAGCCTGAGTG	VL	27525066; 25319531
IGLV1-S19		17573	VL1.19	1	CAGTCTGTGCTGACGCAGCCGCCCTCAGTGTCTGGGGACCCCGGGCAGAGGGTCACCATCTCGTGCACTGGGAGCAGCTCCAACATTGGAGGTTATTATGTATACTGGTACCAGCAGTTCCCAGGAACAGCCCCCAAACTCCTCATCTATGACAATAATAAGCGACCCTCAGGGGTTTCTGACCGATTCTCTGGCTCCAAGTCTGGTACCTCAGCCTCCCTGACCATCACTGGGCTCCAGCCTGGGGATGAGGCTGATTATTACTGCGGAGCATGGGATAGCAGCCTGAGTGCTCA	VL	27525066; 25319532
IGLV1-S20		17573	VL1.20	1	CAGTCTGTGCTGACGCAGCCGCCCTCAGTGTCTGCGGCCCCAGGACAGAGGGTCACCATCTCCTGCTCTGGAAGCAGCTCCAACATCGGGAGAAGTTATGTATCCTGGTACCAGCAGGTCCCAGGAACAGCCCCCAAACTCCTCATCTATCAAGATAATAAGCGACCCTCAGGGGTTTCTGACCGATTCTCTGGCTCCAAGTCTGGTACCTCAGCCTCCCTGGCCATCAC	VL	27525066; 25319533	KU750881
IGLV1-S22		17573	VL1.22	1	CAGTCTGTGCTGACTCAACCACCCTCAGCGTCTGGGGCCCCCGGGCAGAGTGTCACCATCTCCTGTTCTGGAAGCAGCTCCAACATCGGAAGTAATTATGTATACTGGTACCAGCAGCTCTCAGGAAAGGCCCCCAAACTCCTCATCTATAATAATAATCAGCGACCCTCAGGGGTCCCTGATCGATTCTCTGGCTCCAAGTCTGGCACGTCAGCCTCCCTGGCCATCAGTGGGCTCCAGTCCGAGGATGAGGCTGATTATTACTGCGCAGCATGGGATAGCAGCCTGAGCGGTCC	VL	27525066; 25319534	MF043817;KU751600
IGLV1-S30		17573	VL1.30	1	CAGTCTGTGCTGACGCAGCCGCCCTCAGTGTCTGGGGCGCCCGGGCAGAGGGTCACCATCTCCTGCACTGGGAGCAGCTCCAACATTGGAGGTTATTATGTGCAGTGGTACCAGCAGCTTCCAGGAACGGCCCCCAAACTCCTCATCTATGAAAATAATAAGCGACCCTCAGGGGTTTCTGATCGATTCTCTGGCTCCCAGTCTGGTACCTCAGCCTCCCTGACCATCACTGGACTCCAGTCTGAGGATGAGGCTGATTATTACTGCCAGTCCTATGACAGCAGCTTGAGTG	VL	27525066; 25319535	MF989921;AC214063
IGLV1-S37		17573	VL1.37	1	CAGTCTGTGCTGACTCAGCCACCCTCAGTGTCTTGGGCCACAGGGCCGAGGCTCACTATCTCCTGCATTGGAAGCAGCTCCTACATTGGCACTGGCTATAATGTAAACTGTTGGCAGTGGCTCCCAAGAACTGATCCCAAACTCCTCAGGTGTAATGATAAGAACTGGGCCTCCTGGGCATCTGACCAATTCTCTGGCTCCAAGTCTGGCAACTTGGCCTCCCTGGCCACCACTGGCCTCTGGACTGAGGACGAGACTGAGTATCACTGCCAGTTCCACGGCAGCAGCATGAGTGCTT	VL	27525066; 25319537	AC214659
IGLV10-AAO*01	MF989466	MF-M0	IGLV10-S41; VL10.41; LJI.Rh_IGLV10.90	1	CAGGCAGGGCTGACTCAGCCACCCTCAGTGTCCAAGGGCTTGAGACAGACGGCCACGCTCACCTGCACTGGAAACAGCAACAATGTTGGCAACCAGGGAGCAGCTTGGCTGCAGCAGCACCAGGGCCACCCTCCCAAACTGCTGTCCTACAGGAATAACAACCGGCCCTCGGGGATCTCAGAGAGATTCTCTGCATCCAGGTCAGGAAACACAGCCTCCCTGACCATCACCGGACTCCAACCTGAGGATGAGGCTGACTATTACTGCTCAGCATGGGACAGCAGCCTCAGTGCTCA	VL	29163486; 27525066; 25319530; 31080066	MF043824;KY199402;KY199363;KY199305;AC215787
IGLV11-AAY*01	MF989466	MF-M0	IGLV11-S42; VL11.42; LJI.Rh_IGLV11.87	1	CAGCCTGTGCTGACTCAGCCACCCTCCCTGTCTGCATCCCCGGGAGCATCGGCCAGACTCCCCTGCACCCTGAGCAGTGACCTCAGTGTTGGTAGTAAAAACATGTACTGGTACCAGCAGAAGCCAGGGAGCGCTCCCAGGTTATTCCTGTACTACTACTCCGACTCAGACAAGCAGCTGGGACCTGGGGTCCCCAATCGAGTCTCTGGCTCCAAGGAGACCTCAAGTAACACAGCGTTTTTGCTCATCTCTGGGCTCCAGCCTGAGGACGAGGCCGATTATTACTGTCAGGTGTATGACAGTAGTGCTAAT	VL	29163486; 27525066; 25319530; 31080066	AC215787;XM_015457611
IGLV11-AAY*02	MF989860	MF-M?		2	CAGCCTGTGCTGACTCAGCCACCCTCCCTGTCTGCATCCCCGGGAGCATCGGCCAGACTCCCCTGCACCCTGAGCAGTGACCTCAGTGTTGGTAGTAAAAACATGTACTGGTACCAGCAGAAGCCAGGGAGCGCTCCCAGGTTATTCCTGTACTACTACTCCGACTCAGACAAGCAGCTGGGACCTGGGGTCCCCAATCGAGTCTCTGGCTCCAAGGAGACCTCAAGTAACACAGCGTTTTTGCTCATCTCTGGGCTCCAGCCTGAGGACGAGGCCGATTATTACTGTCAGGTGTATGACGGTAGTGCTAAT	VL	29163486
IGLV2-ABE*01	MF989453	MF-M0	LJI.Rh_IGLV2.21	1	CAGGCTGCCCTGACTCAGCCTCCCTCAATGTCTGGGTCTCCTGGACAGTCGGTCACCATCTCCTGCACTGGAACCAGCAGTGACATTGGTGGTTATAACCGTGTCTCCTGGTACCAACAGCACCCAGGCAAAGCCCCCAAACTCATGATTTATGAGGTCAGTAAGCGGCCCTCAGGGGTCTCTGATCGCTTCTCTGGCTCCAAGTCTGGCAACACGGCCTCCCTGACCATCTCTGGGCTCCAGGCTGAGGATGAGGCTGATTATTACTGCAGCTCATATGCAGGCAGCAACACTTTC	VL	29163486; 31080066
IGLV2-ABI*01	MF989453	MF-M0	IGLV2-ABP*01	1	CAGTCTGCCCTGACTCAGCCTCCCTCAGTGTCCAAGTCTCTTGGACAGTCGGTCACCATCTCCTGCACTGGAACCAGCAGTGACATTGGTGGTTATAACGGTGTCTCCTGGTACCAGCAGCACCCAGGCACAGCCCCCAGACTCCTGATTTATGAGGTCAGTAAGCGGCCCTCAGGGGTCTCTGATCGCTTCTCTGGCTCCAAGTCTGGCAACACGGCCTCCCTGACCATCTCTGGGCTCCAGGCTGAGGATGAGGCTGATTATTACTGCGGCTCATATAGGAGTGGAAGCACTTTC	VL	29163486
IGLV2-ABJ*01	MF989453	MF-M0		1	CAGGCTGCCCCGACTCAGTCTCCCTCTGTGTCTGGGTCTCCTGGACAGTCGGTCACCATCTCCTGCACTGGAACCAGCAGTGATATTGGGTATTATAATGCTGTGTCTTGGTACCAACAGCATCCAGGCAAAGCCCCCAAACTCATGATTTATGAGGTCAGTAAGCGGCCCTCAGGGGTCTCTGATCGCTTCTCTGGCTCCAAGTCTGGCAACACGGCCTCCCTGACCATCTCTGGGCTCCAGGCTGAGGACGAGGCTGATTATTACTGCAGCTCATATGCAGGTAGTGGTACTTTC	VL	29163486
IGLV2-ABU*01	MF989453	MF-M0		1	CAGGCTGCCCTGACTCAGTCTCCCTCTGTGTCTGGGTCTCCTGGACAGTCGGTCACCATCTCCTGCACTGGAACCAGCAGTGACATTGGTGGTTATAACCGTGTCTCCTGGTACCAACAGCACCCAGGCAAAGCCCCCAAACTCATGATTTATGAGGTCAGTAAGCGGCCCTCAGGGGTCTCTGATCGCTTCTCTGGTTCCAAGTCTGGCAACACGGCCTCCCTGATCATCTCTGGGCTCCAGGCTGAGGACGAGGCTGATTATTACTGCAGCTCATACGCAAGCAGTAGCACTTTC	VL	29163486
IGLV2-ABU*02	MF989901	MF-M?		2	CAGGCTGCCCTGACTCAGTCTCCCTCTGTGTCTGGGTCTCCTGGACAGTCGGTCACCATCTCCTGCACTGGAACCAGCAGTGACGTTGGTGGTTATAACTATGTCTCCTGGTACCAGCAGCACCCAGGCAAAGCCCCCAAACTCATGATTTATGGTGTCAGTAATCGGCCCTCAGGGGTCTCTGATCGCTTCTCTGGCTCCAAGTCTGGCAACACGGCCTCCCTGACCATCTCTGGGCTCCAGGCTGAGGACGAGGCTGATTATTACTGTTGTTCATATACAACCAGTAGCACTTTC	VL	29163486
IGLV2-ABX*01	MF989453	MF_M0		1	GCTCAGTCTGCCCCGATTCAGTCTCCCTCTGTGTCTGGGTCTCTTGGACAGTCGGTCACCATCTCCTGCACTGGAACCAGCAGTGACATTGGGCGTTATAACTATGTCTCCTGGTACCGACAGCAGCCAGGCACGACCACCAAACTCATGATGTACAAAGTCAATATGCGGCCCTCAGGGGTCTCTGATCGCTTCTCTGGCTCCAAGTCTGGCAACACGGCCTCCCTGACCATCTCTGGGCTCCAGGCTGAGGATGAGGCTGATTATTACTGTAGCTCATATGAGGCCAGCGACACTTTC	VL	29163486
IGLV2-ACE*01	MF989453	MF-M0	IGLV2-S13; VL2.13	1	CAGGCTGCCCTGACTCAGCCTCGCTCAGTGTCTGGGTCTCCTGGACAGTCGGTCACCATCTCCTGCACTGGAACCAGCAGTGACATCGGTGGTTATAACTATGTCTCCTGGTACCAACAGCATCCAGGCACAGCCCCCAAACTCATGATTTATGCGGTCAGTAAGCGGCCCTCAGGGGTCTCTGATCGCTTCTCTGGCTCCAAGTCTGGCAACACGGCCTCCCTGACCATCTCTGGGCTCCAGGCTGAGGACGAGGCTGATTATTACTGCTGCTCATATGCAGGCAGCTACACTTTC	VL	29163486; 27525066; 25319530
IGLV2-ADC*01	MF989453	MF-M0		1	CAGTCTGCCCCGACTCAGCCTCCCTCTGTGTCCGGGTCTCCTGGACAGTCGGTCACCATCTCCTGCACTGGAACCAGCAGTGATATTGGGTATTATAATGCTGTGTCTTGGTACCAACAGCACCCAGGCACAGCCCCCAAACTCATGATTTATGGTGTCAGTAATCGGCCCTCAGGGGTCTCTGATCGCTTCTCTGGCTCCAAGTCTGGCAACACGGCCTCCCTGACCATCTCTGGGCTCCAGGCTGAGGACGAGGCTGATTATTACTGTTGTTCATATACAACCAGTAGCACTTTC	VL	29163486
IGLV2-ADK*01	MF989453	MF-M0	LJI.Rh_IGLV2.24	1	CAGGCTGCCCTGACTCAGCCTCCCTCAGTGTCCAAGTCTCTTGGACAGTCGGTCACCATCTCCTGCGCTGGAACCAGCAGTGGCATTGCTAGTTATAGTGACGTCTCCTGGTACCAGCAGCACCCAGGCACAGCCCCCAGACTCCTGATTTACCGTGTCAGTAATCGACCCTCAGGGGTCTCTGATCGCTTCTCTGGCTTCAAGTCTGGCAGCACAGCCTCCCTGACCATCTCTGGGCTCCAGGCTGAGGACGAGGCTATTTATTACTGCTGCTCATATAGGAGTGGAAGCACTTTC	VL	29163486; 31080066
IGLV2-Ka		17573	IGLV2a	1	CAGGCTGCCCTGACTCAGCCTCCCTCTGTGTCTGGGTCTCCTGGACAGTCGGTCACCATCTCCTGCACTGGAACCAGCAGTGACATCGGTGGTTATAACTATGTCTCCTGGTACCAGCAGCACCCAGGCAAAGCCCCCAAACTCATGATTTATGATGTCAGTAAGCGGCCCTCAGGGGTCTCTGATCGCTTCTCTGGCTCCAAATCTGGCAACACGGCCTCCCTGACCATCTCTGGGCTCCAGGCTGAGGATGAGGCTGATTATTACTGC	VL	27525066; 25319538	KY199404;KY199381;KY199343;KX055357;KU751005;AM055976
IGLV2-S3		17573	VL2.3	1	CAGGCTGCCCTGACTCAGTCTCCCTCTGTGTCTGGGTCTCCTGGACAGTCGGTCACCATCTCCTGCACTGGAACCAGCAGTGACATTGGTGGTTATAACCGTGTCTCCTGGTACCAACAGCACCCAGGCAAAGCCCCCAAACTCATGATTTATGAGGTCAGTAAGCGGCCCTCAGGGGTCTCTGATCGCTTCTCTGGTTCCAAGTCTGGCAACACGGCCTCCCTGACCATCTCTGGGCTCCAGGCTGAGGACGAGGCTGATTATTACTGCAGCTCATACGCA	VL	27525066; 25319539	KY199366;KY199340
IGLV2-S44		17573	VL2.44	1	CAGTCTGCCCTGACTCAGCCTCCCTCAGTGTCCAAGTCTCTTGGACAGTCGGTCACCATCTCCTGCACTGGAACCAGCAGTGACATTGGTGGTTATAATGACGTCTCCTGGTACCAGCAGCACCCAGGCACAGCCCCCAGACTCCTGATTTATGATGTCAGTAAGCGGCCCTCAGGGGTCTCTGATCGCTTCTCTGGCTCCAAGTCTGGCAACACGGCCTCCCTGACCATCTCTGGGCTCCAGGCTGAGGACGAGGCTGATTATTACTGCTGCTCATATAGGAGTGGAAGCACTTTC	VL	27525066; 25319540	KY199295
IGLV2-S9		17573	VL2.9	1	CAGGCTGCCCTGACTCAGCCTCCCTCAGTGTCCAAGTCTCTTGGACAGTCGGTCACCATCTCCTGCGCTGGAACCAGCAGTGGCATTGCTAGTTATAGTGACGTCTCCTGGTACCAGCAGCACCCAGGCACAGCCCCCAGACTCCTGATTTACCGTGTCAGTAATCGACCCTCAGGGGTCTCTGATCGCTTCTCTGGCTTCAAGTCTGGCAGCACAGCCTCCCTGACCATCTCTGGGCTCCAGGCTGAGGACGAGGCTATTTATTACTGCTGCTCATATA	VL	27525066; 25319541	MF989453
IGLV3-AAB*01	MF989453	MF-M0		1	TCCTCCGGGCTGACTCAGGAGCCTGCATTGTCTGTGGCCTTGGGACATACAGTCAGGATGACCTGCCAAGGAGACAGCCTCAAAACCTATTATGCAAGCTGGTACCAGCAGAAGCCAGGCCAGGTCCCTGTGCTGGTCATCTATGGTAACAACTACCGGCCCTCAGGGATCCCAGGCCGATTCTCTGTCTCCTGGTCAGGAAACACAGGTTCCTTGACCATCACTGCGGCTCAGGTGGAAGATGAGGCTGACTATTACTGTAACTCCTGGGACAGCAGCGGTACCCATCC	VL	29163486
IGLV3-AAI*01	MF989453	MF-M0	IGLV3-ABY*01; LJI.Rh_IGLV3.30	1	TCCTCTGAGCTGACTCAGGAGCCTGCATTGTCTGTGGCCTTGGGACATACAGTCAGGATGACCTGCCAAGGAGACAGCCTCAAAACCTATTATGCAAGCTGGTACCAGCAGAAGCCAGGCCAGGTCCCTGTGCTGGTCATCTATGGTAACAACTACCGGCCCTCAGGGATCCCAGGCCGATTCTCTGTCTCCTGGTCAGGAAACACAGGTTCCTTGACCATCACTGCGGCTCAGGTGGAAGATGAGGCTGACTATTACTGTAACTCCTGGGACAGCAGCGGTACCCATCC	VL	29163486; 27525066; 25319530; 31080066
IGLV3-AAJ*01	MF989453	MF-M0		1	TCTTGTGAACTGACACAGTCACCCTCAGTGTCAGTGGCCCCAGGACAGATGACCAGGATCACCTGTGGAGAAAGTAACATTGGAAGTAAAAGTGCTCAATGGTACCGGCAGAAGCCAGGCCAGGCCCGTGTTTGGGTCATCTATGGGGATAGCAGGCGGCCTTCAGGAATCTGTGAGAGATTCTCTGGCTCCAACTTGGAGAACACAGCCAACCTGACCATCAACAGGGCCCAGGCTGGGGATGAGGCTATTACTGTAAGATGTGGGACATTAATGCTCCTCATCC	VL	29163486
IGLV3-AAT*01	MF989453	MF-M0		1	TCCTATGAGCTGACACAGCCACCCTTGGTGTCAGTGTCCCCAGGACAGACAGCCAGGATCACCTGCTCTGGAGATGTACTGAAGGAAAATTATGCTGACTGGTACCAGCAGAAGCCCGGCCAGGCCCCTGTGCTGCTGATATATGAAGATAGTAAGCGACCCTCTGGAATCCCTGAGCGATTCTCTGGGTCCACCTCAGGGGACACGACCACCCTGACCATCAGCAGCACCCTGAGTGAAGATGAGGCTGACTATTCCTGTTTTTCTGGGAATGAGAACAATCC	VL	29163486
IGLV3-AAT*02	MF989881	MF-M?	IGLV3-S12; VL3.12	1	TCCTATGAGCTGACACAGCCACCCTTGGTGTCAGTGTCCCCAGGACAGACAGCCAGGATCACCTGCTCTGGAGATGTACTGAAGGAAAATTATGCTGACTGGTACCAGCAGAAGCCCGGCCAGGCCCCTGTGCTGCTGATACATGAAGATAGTAAGCGACCCTCTGGAATCCCTGAGCGATTCTCTGGGTCCACCTCAGGGGACACGACCACCCTGACCATCAGCAGCACCCTGAGTGAAGATGAGGCTGACTATTCCTGTTTTTCTGGGAATGAGAACAATCC	VL	29163486; 27525066; 25319530
IGLV3-AAT*05	MF989882	MF-M?		2	TCCTATGAGCTGACACAGCCACCCTCGGTGTCAGTGTCCCCAGGACAGACAGCCAGGATCACCTGCTCTGGAGATGTACTGAAGGAAAATTATGCCAACTGGTACCAGCAGAAGCCAGGCCAGGCCCCTGTGCTGCTGATATATGAAGATAGTAAGCGACCCTCTGGAATCCCTGAGCGATTCTCTGGGTCCACCTCAGGGCACACAACCACCCTGACCATCAGCAGCACCCTGAGCGAAGACGAGGCTGACTATTACTGTTTTTCTGGGAATGAGAACAATCC	VL	29163486
IGLV3-AAV*01	MF989453	MF-M0		1	TCCTATGAGCTGACACAGCCACCCTCGGTTTCGGTGTCCCCGGGACAGACGGCCAGGATCACCTGCTCTGGAGATGCATTGCCAAAAAATTATGCTTATTGGTACCAGCAGAAGCCAGGCCAGGTGCCTGTGCTGGTGATTTATAAAGACAGTGAGCGGCCCTCAGGGATTCCTGAACGTTTCTCTGGCTCCAGCTCAGGGACCACAGTCACCCTGACCGTCAGCGGGGCCCAGGCTGAGGATGAGGCTGACTATTACTGTTACTCTGGGGATGGCAACAGTCT	VL	29163486	XM_011712728
IGLV3-AAV*02	MF989890	MF-M?		2	TCCTATGAGCTGACACAGCCACCCTCGGTTTCGGTGTCCCCGGGACAGACGGCCAGGATCACCTGCTCTGGAGATGCATTGCCAAAAAATTATGCTTATTGGTACCAGCAGAAGCCAGGCCAGGTGCCTGTGCTGGTGATTTATAAAGACAGTGAGCGGCCCTCAGGGATTCCTGAACGTTTCTCTGGCTCCAGCTCAGGGACCACAGTCACCCTGACCGTCAGCGGGGCCCAGGCTGAGGATGAGGCTGACTATTACTGTTACTCTGGGGATGACAACAATCT	VL	29163486
IGLV3-AAV*03	MF989891	MF-M?		2	TCCTATGAGCTGACACAGCCACCCTCGGTTTCGGTGTCCCCGGGACAGACGGCCAGGATCACCTGCTCTGGAGATGCATTGCCAAAAAATTATGCTTATTGGTACCAGCAGAAGCCAGGCCAGGTGCCTGTGCTGGTGATTTATAAAGACAGTGAGCGGCCCTCAGGGATTCCTGAACGTTTCTCTGGCTCCAGCTCAGGGACCACAGTCACCCTGACCGTCAGTGGGGCCCAGGCTGAGGATGAGGCTGACTATTACTGTTACTCTGGGGATGACAACAATCT	VL	29163486
IGLV3-AAV*04	MF989892	MF-M?	IGLV3-S45; VL3.45; LJI.Rh_IGLV3.38	1	TCCTATGAGCTGACACAGCCACCCTCGGTGTCAGTGTCCCTTGGACAGACGGCCAAGATTACCTGCTCTGGAGATGTACTGGCAAAATATTATGCTCATTGGTACCAGCAGAAGCCAGGCCAGGCGCCTGTGCTGGTGATTTATAAAGACAGTGAGAGGCCCTCAGGGATCCCTGAGCGATTCTCTGGCTCCAGCTCAGGGACCACAGTCACCCTGACCATCAGCGGGGCCCAGGCTGAGGATGAGGCTGACTATTACTGTTACTCTGGGGATGACAACAATCT	VL	29163486; 27525066; 25319530; 31080066	KU751655
IGLV3-AAV*05	MF989893	MF-M?		2	TCCTATGAGCTGACACAGCCACCCTCGGTGTCAGTGTCCCTTGGACAGACGGCCAAGATTACCTGCTCTGGAGATGTACTGGCAAAATATTATGCTCATTGGTACCAGCAGAAGCCAGGCCAGGCGCCTGTGCTGGTGATTTATAAAGACAGTGAGAGGCCCTCAGGGATCCCTGAGCGATTCTCTGGCTCCAACTCAGGGACCACAGTCACCCTGACCATCAGCGGGGCCCAGGCTGAGGATGAGGCTGACTATTACTGTTACTCTGGGGATGACAACAATCT	VL	29163486
IGLV3-AAV*06	MF989889	MF-M?		2	TCCTATGAGCTGACACAGCCACCCTCGGTGTCAGTGTCTCCCGGACAGACGGCCAAGATCACCTGCTCTGGAGAAATACTGGCAAAAAAATATGCTCGGTGGTTCCAGCAGAAGCCAGGCCAGGCCCCTGTGCTGGTGATTTATAAAGACAGTGAGCGCCCCTCAGGGATTCCTGAACGTTTCTCTGGCTCCAGCTCAGGGACCACAGTCACCCTGACCGTCAGTGGGGCCCAGGCTGAGGATGAGGCTGACTATTACTGTTACTCTGGGGATGACAACAATCT	VL	29163486	AM056002;AM056001
IGLV3-ACB*01	MF989453	MF-M0		1	TCCTATGAGCTGACTCAGCCACTCTCAGTGTCAGTGGCCCTGGGACAGATGGCCAGGATCACTTGTGGGGGAAACAATATTGGAAGAAAATATGTGTACTGGTACCAGCAGAAGCCAGACCAGGCCCCTGTGCTGGTCATCTATGAGGATAGCAAGCGGCCCTCGGGGATCCCTGAGCGATTCGCTGGCTCCAACTCAGGGAACACCGCCACCCTGACCATTGACGGAGCCCAAGCCAGGGATGAGGCTGATTATTACTGTCAGGTGTGGGACAGCAGCACTGCA	VL	29163486
IGLV3-ACB*03	MF989873	MF-M?		2	TCCTATGAGCTGACTCAGCCACTCTCAGTGTCAGTGGCCCTGGGACAGATGGCCAGGATCACTTGTGGGGGAAACAATATTGGAAGAAAATATGTGTACTGGTACCAGCAGAAGCCAGACCAGGCCCCTGTGCTGGTCATCTATGAGGATAGCAAGCGGCCCTCGGGGATCCCTGAGCGATTCGCTGGCTCCAACTCGGGGAACACCGCCACCCTGACCATCGACGGAGCCCAAGCCGGGGATGAGGCTATTACTGTCAGGTGTGGGACAGCAGCACTGCA	VL	29163486
IGLV3-ADT*01	MF989453	MF-M0	LJI.Rh_IGLV3.25	1	TCTTCTGAGCTGACTCAGGACCCTGCAGTGTCTGTGGCCTTGGGACAGACAGTCAGGATCACCTGCCAAGGAGACAGCCTCAGAAGCTATTATGCAAGCTGGTACCAGCAGAAGCCAGGCCAGGCCCCTGTGCTGGTCGTCTATGGTAACAACAACCGGCCCTCAGGGATCCCAGAGCGATTCTCTGGCTCCAGCTCAGGAAACACAGCTTCCTTGACCATCACTGGGGCTCAGGTGGAAGATGAGGCTGACTATTACTGTGACTCCTGGGACAGCAGCGGTACCCATCC	VL	29163486; 31080066
IGLV3-ADT*02	MF989869	MF-M?		2	TCTTCTGAGCTGACTCAGGACCCTGCAGTGTCTGTGGCCTTGGGACAGACAGTCAGGATCACCTGCCAAGGAGACAGCCTCAGAAGCTATTATGCAAGCTGGTACCAGCAGAAGCCAGGCCAGGCCCCTGTGCTGGTCGTCTATGGTAACAACAACCGGCCCTCAGGGATCCCAGAGCGATTCTCTGGCTCCAGCTCAGGAAACACAGCTTCCTTGACCATCACTGGGGCTCAGGTGGAAGATGAGGCTGACTATTACTGTGACTCCTGGGACAGCAGTGGTACCCATCC	VL	29163486
IGLV3-ADT*03	MF989870	MF-M?		2	TCTTCTGAGCTGACTCAGGACCCTGCAGTGTCTGTGGCCTTGGGACAGACAGTCAGGATCACCTGCCAAGGAGACAGCCTCAGAAGCTATTATGCAAGCTGGTACCAGCAGAAGCCAGGCCAGGCCCCTGTGCTGGTCGTCTATGGTAACAACAACCGGCCCTCAGGGATCCCAGAGCGATTCTCTGGCTCCAGCTCAGGAAACACAGCTTCCTTGACCATCACTGGGGCTCAGGTGGAAGATGAGGCTGACTATTACTGTGGCTCCTGGGACAGCAGTGGTACCCATCC	VL	29163486
IGLV3-AEB*02	MF989887	MF-M?	IGLV3-S4; VL3.4; LJI.Rh_IGLV3.15	1	TCCTATGAGCTGACACAGCCACCCTCGGTGTCAGTGTCCCCAGGACAGACGGCCAGGATCACCTGCTCTGGAGATGCATTGCCAAAAAAATATGCTTATTGGTTCCAGCAGAAGCCAGGCCAGTCCCCTGTGCTGATCATCTATGAGGACAGCAAACGGCCCTCTGGGATCCCTGAGAGATTCTCTGGCTCCAGCTCAGGGACAGTGGCCACCTTGACTATCAGTGGGGCCCAGGTGGAGGATGAAGCTGACTACTACTGTTACTCAACAGATAGCAGTGGTAATCATAG	VL	29163486; 27525066; 25319530; 31080066
IGLV3-AEB*03	MF989885	MF-M?		2	TCCTATGAGCTGACACAGCCACCCTCGGTGTCAGTGTCCCCAGGACAGACGGCCAGGATCACCTGCTCTGGAGATGCATTGCCAGAAAAATATGCTTATTGGTACCAGCAGAAACCAGGCCAGTCCCCTGTGCTGATCATCTATGAGGACAGCAAACGGCCCTCTGGGATCCCTGAGAGATTCTCTGGCTCCAGCTCAGGGACAGTGGCCACCTTGACTATCAGTGGGGCCCAGGTGGAGGATGAAGCTGACTACTACTGTTACTCAGCAGACAGCAGTGGTAATCAG	VL	29163486
IGLV3-AEC*01	MF989888	MF-M?	IGLV3-S49; VL3.49; LJI.Rh_IGLV3.20.2	1	TCCTATGAGCTGACACAGCCACCCTCAGTGTCAGTGTCCCCAGGACAGACGGCCAGGATCACCTGCTCTGGAGAAATACTGGCAAAAAAATATGCTCAGTGGTTCCAGCAGAAGCCAGGCCAGGCCCCTGTGCTGGTGATATATAAAGACAGTGAGAGGCCCTCAGGGATCCCTGAGCGATTCTCTAGCTCCAGTTCAGGGACAACAGTTACCTTGACCATCAGTGGGGCCCAGGCAGAAGATGAGGCTGACTATTACTGTCAATCAGCAGACAGCAGTGGTAATCATCC	VL	29163486; 27525066; 25319530; 31080066
IGLV3-AED*01	MF989877	MF-M?	LJI.Rh_IGLV3.23	1	TCCTATGAGCTGACTCAGCCACCCTCGGTGTCAGCGGCCTCAGGACAGACGGCCAGGATCACCTGTGGGGGAGACAACATTGGAAGTAAAAATGTGCACTGGTACCAGCAGAAGCCAGCGCAGGCCCCTGTGCTGGTCATCTATGCTGATAGCAAACGGCCCTCAGGGATCCCTGAGCGATTCTCTGGCTCCAACTCAGGGAACACCGCCACCCTGACCATCAGCAGGGTCGAGGCCGGGGATGAGGCTGACTATTACTGTCAGGTGTGGGACAGTAGTAGTAAATACGC	VL	29163486; 31080066	MF989453
IGLV3-AED*06	MF989879	MF-M?		2	TCCTATGATCTGACTCAGCCACCCTCGGTGTCAGTGTCCCCAGGACAGACGGCCAGGATCACCTGTGGGGGAGACAACCTTGGAAGTAAATATGTGCACTGGTACCAGCAGAAGCCAGCGCAGGCCCCTGTGCTGGTCATCTATTATGATAGTGACCGGCCCTCAGGGATCCCTGAGCGATTCTCTGGCTCCAAATCAGGGAACACCGCCACCCTGACCATCAGCGGGGTCGAGGCCGGGGATGAGGCTGACTATTACTGTCAGGTGTGGGACAGTAGTAGTGATCATCC	VL	29163486
IGLV3-S1		17573	VL3.1	1	TCCTATGAGCTGACTCAGTCACCCTCAGTGTCAGTGTCCCCAGGACAGCCAGCCAGCATCACCTGCTCTGGAGATAAATTTGGGAATGCATATGCTTACTGGTACCAGCAGAAGCCAGGCCAGGTCCCTGTACTGGTCATCTATAAAAATAGCAACCGGCCCTCAGGGATCCCTGAGCGATTCTCTGGCTCCAACTCGGGGAACACGGCCACCCTGACCATCAGCGGGGTCGAGGCTGGGGATGAGGCCGACTATTACTGTGCTACAAGCTATGGCAG	VL	27525066; 25319542
IGLV3-S11		17573	VL3.11	1	TCCTATGATGTGACTCAGCCACGCTCAGTGTCTGTGTCCCCAGGACAGACGGCCAGGATCACCTGTGGGGGAGACAACATTGGAAGTAAAGTTGTGCACTGGTACCAGCAGAAGCCAGCGCAGGCCCCTGTGCTGGTCATCTATAGAGATAGCAAACGGCCCTCAGGGATCCCTGAGCGATTCTCTGGCTCCAACTCAGGGAACACGGCCACCCTGACCATCAGCGGGGTCGAGGCCGGGGATGAGGCTGACTATTACTGTCAGGTGTGGGACAGTAGTAGTGATCATCC	VL	27525066; 25319543	MF989453;MF043839;KY199323
IGLV3-S47		17573	VL3.47	1	TCCTATGATCTGACTCAGCCACCCTCGGTGTCAGTGTCCCCAGGACAGACGGCCAGGATCACCTGTGGGGGAGACAACATTGGAAGTGAAGTTGTGAACTGGTACCAGCAGAAGCCACCGCAGGCCCCTGTGCTGGTCATCTATGCTGATAGCGAACGGCCCTCAGGGATCCCTGAGCGATTCTCTGGCTCCAAATCAGGGAACACGGCCACCCTGACCATCAGCGGGGTCGAGGCCGGGGATGAGGCTGACTATTACTGTCAGGTGTGGGACATTAGTAGTGATCATCC	VL	27525066; 25319544
IGLV3-S6		17573	VL3.6	1	TCTTGTGAACTGACACAGTCACCCTCAGTGTCAGTGGCCCCAGGACAGATGACCAGGATCACCTGTGAAGAAAGTAACATTGGAAGTAAAAGTGCTCAATGGTACCGGCAGAAGCCAGGCCAGGCCCGTGTTTGGGTCATCTATGGGGATAGCAGGCGGCCTTCAGGAATCTGTGAGAGATTCTCTGGCTCCAACTTGGAGAACACAGCCAACCTGACCATCAACAGGGCCCAGGCTGGGGATGAGGCTATTACTGTAAGATGTGGGACATT	VL	27525066; 25319545
IGLV3-S8		17573	VL3.8	1	TCCTATGAGCTGACTCAGCCACCCTCGGTGTCAGCGGCCTCAGGACAGACGGCCAGGATCACCTGTGGGGGAGACAACATTGGAAGTAAAAATGTGCACTGGTACCAGCAGAAGCCAGCGCAGGCCCCTGTGCTGGTCATCTATGCTGATAGCAAACGGCCCTCAGGGATCCCTGAGCGATTCTCTGGCTCCAACTCAGGGAACACCGCCACCCTGACCATCAGCAGGGTCGAGGCCGGGGATGAGGCTGACTATTACTGTCAGGTGTGGGACAGT	VL	27525066; 25319546	MF989877;MF989453
IGLV4-ACF*01	MF989466	MF-M0	LJI.Rh_IGLV4.105	1	CAGCCTGTGCTGACTCAGTCGCCCTCTGCCTCTGCCTCCCTGGGAGCCTCGGTCAAGCTCACCTGCACTCTGAGCAGTGGGCACAGCAGCTACGCCATCGCATGGCATCAGCAGCAGCAAGGGAAGGCCCCACGGTACTTAATGAGGCTTAACAGTGTTGGCAGCCACAGCAAGGGGGACGGGATCCCTGATCGCTTCTCAGGCTCCAGCTCCGGGGCTGAGCGCTACCTCACCATCTCCAACCTCCAGTCTGAGGATGAGGCTGATTATTACTGTCAGACCTGGGATACTGGCATTCA	VL	29163486; 31080066
IGLV4-ACF*02	MF989856	MF-M?		2	CAGCCTGTGCTGACTCAGTCGCCCTCTGCCTCTGCCTCCCTGGGAGCCTCGGTCAAGCTCACCTGCACTCTGAGCAGTGGGCACAGCAGCTACGCCATCGCATGGCATCAGCAGCAGCAAGGGAAGGCCCCACGGTACTTAATGAGGCTTAACAGTGTTGGCAGCCACAGCAAGGGGGACGGGATCCCTGATCGCTTCTCAGGCTCCAGCTCCGGGGCTGAGCGCTACCTCACCATCTCCAACCTCCAGTCTGAGGATGAGGCTGATTATTACTGTCAGACCTGGACTACTGGCATTCA	VL	29163486	AM056008;AM056007
IGLV4-ACF*04	MF989855	MF-M?		2	CAGCCTGTGCTGACTCAGTCGCCTTCTGCCTCTGCCTCCCTGGGAGCCTCGGTCAAGCTCACCTGCACTCTGAGCAGTGGGCACAGCAGCTACGCCATCGCATGGCATCAGCAGCAGCAAGGGAAGGCCCCTCGGTACTTGATGTGGCTTAAAAGTGATGGCAGCCACAGCAAGGGGGATGGGATCCCTGATCGCTTCTCAGGCTCCAGCTCCGGGGCTGACCGCTACCTCACCATCTCCAACCTCCAGTCTGAGGATGAGGCTGATTATTACTGTCAGACCTGGACTACTGNCATTCA	VL	29163486
IGLV4-S2		17573	VL4.2	1	CTGCCTGTGCTGACTCAGCCCCCGTCTGCATCTGCCTCGTTGGGAGCCTCTGTCAAGCTCACCTGCACCCTGAGCAGTGAGCACAGCAACTACTTTATTTTCTGGTATCAACAGAGACCGGGGAGGTCTCCCCGGTATATAATGAAGGTTAACAGTGATGGCACCCAGAGCAAGGGGGATGGGATCCCCGATCGCTTCTTGGGCTCCAGCTCTGGGGCTGACCGCTACCTCACCATCTCCAACCTCCAGTCTGACGACGAGGCTGAGTATTACTGTGGAGAGTGCCACACGATTGATGGCCAGTACGGT	VL	27525066; 25319547
IGLV4-S36		17573	VL4.36	1	CAGCCTGTGCTGACTCAGTCGCCCTCTGCCTCTGCCTCCCTGGGAGCCTCGGTCAAGCTCACCTGCACTCTGAGCAGTGGGCACAGCAGCTACGCCATCGCATGGCATCAGCAGCAGCAAGGGAAGGCCCCTCGGTACTTAATGAGGCTTAACAGTGATGGCAGCCACAGCAAGGGGGACGGGATCCCTGATCGCTTCTCAGGCTCCAGCTCCGGGGCTGAGCGCTACCTCACCATCTCCAACCTCCAGTCTGAGGATGAGGCTGATTATTACTGTCAGACCTGGGATACTGGCATTCA	VL	27525066; 25319548	AC214659
IGLV5-AAM*01	MF989466	MF-M0	IGLV5-S38; VL5.38; LJI.Rh_IGLV5.100	1	CAGCCTGTGCTGACTCAGCCGCCCTCCCTCTCTGCATCTCAGGGAGCATCAGCCAGACTCTCCTGCACCCTGAGCAGTGGCTTCAGTGCTGATCTCTACTGGATATACTGGTACCAGCATAAGCCAGGGAGCCCTCCCCGGTATCTCCTGAGCCTCTACCAAAATTCACTTCATGACCTGGGCTCCGGGGTCCCCAGGCGCATCTCTGGATTGATGGAAGACTGGTCCAATAAAGGGCTCTTGCTCATATCTGATCTCCAGCCTGAGGATGAGGCTGACTATTACTGTATGATTGAGCACGGCAGAGCTTCT	VL	29163486; 27525066; 25319530; 31080066	XM_028828671;AC214659;XM_015456960
IGLV5-AAP*01	MF989471	MF-M0	IGLV5-S32; VL5.32; LJI.Rh_IGLV5.48	1	CAGCCTGTGCTGACTCAGCCAGCCTCCCTCTCAGCATCTCCTGGAGCATCAGCCAGTCTCACATGCACCTTCAGTGGTGGCACCAATGTTGGTGACTACACTATACACTGGTACCAGCAGAAGCCAGGGAGTCCTCCCCGGTATCTTCTGAAGTACAAATCAGACTCAGATAAGCACCAGGGCTCTGGAGTCCCCAGTCGCTTCTCTGGATCCAAAGATGCTTCAGCGAACACAGGGATTTTACGCATCTCTGGGCTCCAGTCTGAGGATGAGGCTGACTATTACTGTGCCATTGGGCGCAGCAGCGCTTCT	VL	29163486; 27525066; 25319530; 31080066
IGLV5-AAX*01	MF989471	MF-M0	IGLV5-S28; VL5.28; LJI.Rh_IGLV5.53	1	CAGCCTGTGCTGACTCAGCCAACCTCCCTCTCAGCATCTCCTGGAGCATCAGCCAGACTCACCTGCACCTTGCGCAGTGGCATCAGTGTTGGTAGTTACAGGATATTCTGGTACCAGCAGAAGCCAGGGAGTCCTCCCCGGTATCTTCTGAACTACCACACAGACTCAGATAAGCACCAGGGATCTGGAGTCCCCAGCCGCTTCTCTGGATCCAAAGATGCTTCGGCCAATGCAGGGATTTTACTCATCTCTGGGCTCCAGTCTGAGGATGAGGCTGACTATTACTGTATGATTTGGCACAACAATGCTTCT	VL	29163486; 27525066; 25319530; 31080066	XM_015149817;MF989471;AC214063
IGLV5-AAX*02	MF989864	MF-M?		2	CAGCCTGTGCTGACTCAGCCAACCTCCCTCTCAGCATCTCCTGGAGCATCAGCCAGACTCACCTGCACCTTGCGCAGTGGCATCAGTGTTGGTAGTTACAGGATATTCTGGTACCAGCAGAAGCCAGGGAGTCCTCCCCGGTATCTTCTGAACTACCACACAGACTCAGATAAGCACCAGGGATCTGGAGTCCCCAGCCGCTTCTCTGGATCCAAAGATGCTTCGGCCAATGCAGGGATTTTACTCATCTCTGGGTTCCAGTCTGAGGATGAGGCTGACTATTACTGTACGACTTGGCACAACAATGCTTCT	VL	29163486
IGLV5-AAX*03	MF989866	MF-M?		2	CAGCCTGTGCTGACTCAGCCAACCTCCCTCTCAGCATCTCCTGGAGCATCAGCCAGACTCACCTGCACCTTGCGCAGTGGCATCAGTGTTGGTAGTTACAGGATATTCTGGTACCAGCAGAAGCCAGGGAGTCCTCCCCGGTATCTTCTGAACTACCACACAGACTCAGATAAGGGCCAGGGCTCTGGAGTTCCCAGCCGCTTCTCTGGATCCAAAGATGCTTCAGCCAATGCAGGCATTTTACTGATCTCTGGGCTCCAGTCTGAGGATGAGGCTGACTATTACTGTGCCATATGGTACAGCAGCGCTTCT	VL	29163486
IGLV5-ABG*01	MF989466	MF-M0	LJI.Rh_IGLV5.104	1	CAGTCTGTGCTGACTCAGCCACCCTCCCTCTCTGCATCCCTGGAAGCATTAGCCAGACTCACCTGCACCCTGAGCAGTGGCATCAGTGTTGGTGGAAAAATTGTATACTGGTACCAGCAGAAGCCAGGGAGCAATCCCCGGTATCTCCTGAGCTACTACTCAGAGTCAAGTAAGCACCAGGGCTCTGGAGTCCCCGGCCGCTTCTCTGGATCCAAAGATGCCTCAACTAACTCAGGGATTCTGCACGTCTCTGGGCTGCAGCCTGAGGATGAGGCTGACTATTATTGTAAGATATGGCATGACAGCATTAATGCTTA	VL	29163486; 31080066	AC214659
IGLV5-ABG*02	MF989858	MF-M?		2	CAGTCTGTGCTGACTCAGCCACCCTCCCTCTCTGCATCCCTGGAAGCATTAGCCAGACTCACCTGCACCCTGAGCAGTGGCATCAGTGTTGGTGGAAAAGTTGTATACTGGTACCAGCAGAAGCCAGGGAGCAATCTCCGGTATCTCCTGAGCTACTACTCAGAGTCAAGTAAGCACCAGGGCTCTGGAGTCCCCGGCCACTTCTCTGGATCCAAAGATGCCTCAACTAACTCAGGGATTCTGCACGTCTCTGGGCTGCAGCCTGAGGATGAGGCTGACTATTATTGTAAGATACGGCATGACAGCATTAATGCTTA	VL	29163486
IGLV5-ABG*03	MF989859	MF-M?		2	CAGTCTGTGCTGACTCAGCCACCCTCCCTCTCTGCATCCCTGGAAGCATTAGCCAGACTCACCTGCACCCTGAGCAGTGGCATCAGTGTTGGTGGAAAAATTGTATACTGGTACCAGCAGAAGCCAGGGAGCAATCCCCGGTATCTCCTGAGCTACTACTCAGAGTCAAGTAAGCACCAGGGCTCTGGAGTCCCCGGCCGCTTCTCTGGATCCAAAGATGCCTCAACTAACTCAGGGATTCTGCACATCTCTGGGCTGCAGCCTGAGGACGAGGCTGATCATCATTGTAAGATAAGGCATGACAGCATTAATGGTTA	VL	29163486
IGLV5-ABL*01	MF989466	MF-M0	IGLV5-S35; VL5.35; LJI.Rh_IGLV5.107	1	CAGCCTGTGCTGACTCAGCCATCTTCCCATTCCGCATCTCCTGGAGCGCCAGCCAGACTCACCTGCACGCTGAGCAGTGGCTTCAGTGTTGGTGACTTCTGGATACGGTGGTACCAACAAAAGCCAGGGAGCCCTCCCCGGTATCTCCTGTACTACCACTCAGACTCAGATAAGCACCAAGGCTCTGGAGTTCCCAGCCGCTTCTCTGGATCCAATGATGCATCAGCCAATGCAGGGATTCTGCATATCTCTGGGCTCCAGCCTGAGGATGAGGCTGACTATTACTGTTGTACATGGCATGGCAACTCTAAGACTCA	VL	29163486; 27525066; 25319530; 31080066	XM_001091705;XM_015457608
IGLV5-ABL*02	MF989861	MF-M?		2	CAGCCTGTGCTGACTCAGCCATCTTCCCATTCCGCATCTCTTGGAGCGCCAGCCAGACTCACCTGCACGCTGAGCAGTGGCTTCAGTGTTGGTGACTTCTGGATACGGTGGTACCAACAAAAGCCAGGGAGCCCTCCCCGGTATCTCCTGTACTACCACTCAGACTCAGATAAGCACCAAGGCTCTGGAGTTCCCAGCCGCTTCTCTGGATCCAATGATGCATCAGCCAATGCAGGGATTCTGCATATCTCTGGGCTCCAGCCTGAGGATGAGGCTGACTATTACTGTTGTACATGGCATGGCAACTCTAAGACTCA	VL	29163486
IGLV5-ABT*01	MF989471	MF-M0		1	CAGCCTGTGCTGACTCAGCCAACCTCCCTCTCAGCATCTCCTGGAGCATCAGCCAGACTCACCTGCACCTTGCGCAGTGGCATCAGTGTTGGTGGCTACAATATACACTGGTACCAGCAGAAGCCAAGGAGTCCTCCCCGGTACCTACTGTACTACTACTCAGACTCAAATAAGGGCCAGGGCTCTGGAGTCCCCAGCCGCTTCTCTGGATCCAAAGATGCTTCGGCCAATGCAGGGATTTTACTCATCTCTGGGTTCCAGTCTGAGGATGAGGCTGACTATTACTGTACGACTTGGCACAACAATGCTTCT	VL	29163486
IGLV5-ACY*01	MF989471	MF-M0	LJI.Rh_IGLV5.65	1	CAGCCTGTGCTGACCCAGCCAACCTCCCTCTCAGCATCTCCGGGAGCATCAGCCAGACTCAGCTGCACCTTGAGCAGTGGCATCAATGTTGGTAGTTACAGCATATTCTGGTACCAGCAGAAGCCAGGGAGTCCTCCCCGGTACCTTCTGTACTACTACTCAGACTCAAGTAAGCACCAGGGCTCTGGAGTCCCCAGCCGCTTCTCTGGATCCAAAGATGCTTCAGCCAATGCAGGGCTTTTACTGATCTCTGGGCTCCAGTCTGAAGATGAGGCTGACTATTACTGTGCCATATGGCACAGCAGCGCTTCT	VL	29163486; 31080066
IGLV5-ACY*02	MF989865	MF-M?		2	CAGCCTGTGCTGACTCAGCCAACCTCCCTCTCAGCATCTCCTGGAGCATCAGCCAGACTCACCTGCACCTTGCGCAGTGGCATCAGTGTTGGTAGTTACAGGATATTCTGGTACCAGCAGAAGCCAGGGAGTCCTCCCCGGTATCTTCTGAACTACCACACAGACTCAGATAAGCACCAGGGCTCTGGAGTCCCCAGCCGCTTCTCTGGATCCAAAGATGCTTCAGCCAATGCAGGGCTTTTACTGATCTCTGGGCTCCAGTCTGAAGATGAGGCTGACTATTACTGTGCCATATGGCACAGCAGCGCTTCT	VL	29163486
IGLV5-ADQ*01	MF989453	MF-M0		1	CAGCCTATGCTGACTCAGCCGGCCTCCCTCTCAGCATCTCCTGGAGCATCAGCCAGTCTCACATGCACCTTCAGCGGTGGCATCAATGTTGCTGGCTACCACATACACTGGTACCAGCAGAAGCCAGGGAGTCCTCCCCGGTATCTTCTGAGATACAAATCAGACTCAGATAAGGGCCAGGGCTCTGGAGTCCCCAGCCGCTTCTCTGGATCCAAAGATGCTTCAGCGAACACAGGGATTTTACGCATCTCTGGGCTCCAGTCTGAGGATGAGGCTGACTATTACTGTGCCATTGGGCACAGCAGCGGTCCT	VL	29163486
IGLV5-S17		17573	VL5.17; IGLV5a; IGLV5b; LJI.Rh_IGLV5.73	1	AAGCCTATGCTGACTCAGCCGGCCTCCCTCTCAGCATCTCCTGGAGCATCAGCCAGTCTCACATGCACCTTCAGCGGTGGCATCAATGTTGCTGGCTACCACATATTCTGGTACCAGCAGAAGCCAGGGAGTCCTCCCCGGTATCTTCTGAGGTACAAATCAGACTCAGATAAGGGCCAGGGCTCTGGAGTCCCCAGCCGCTTCTCTGGATCCAAAGATGCTTCAGCGAACACAGGGATTTTACGCATCTCTGGGCTCCAGTCTGAGGATGAGGCTGACTATTACTGTGCCATTGGGCACAGCAGCGGTCCT	VL	27525066; 25319549; 31080066	XM_015149816;MF043843;KY199419;KY199373;KY199319;AM056010;AM056009
IGLV5-S23		17573	VL5.23	1	CAGCCTGTGCTGACTCAGCCAACCTCCCTCTCAGCATCTCCTGGAGCATCAGTCAGACTCACCTGCACCTTGCGCAGTGGCATCAGTGTTGGTGGCTACAATATACACTGGTACCAGCAGAAGCCAGGGAGTCCTCCCCGGTACCTACTGTACTACTACTCAGACTCAAATAAGGGCCAGGGCTCTGGAGTCCCCAGCCGCTTCTCTGGATCCAAAGATGCTTCGGCCAATGCAGGGATTTTACTCATCTCTGGGTTCCAGTCTGAGGATGAGGCTGACTATTACTGTACGACTTGGCACAACAATGCTTCT	VL	27525066; 25319550	XM_015457612
IGLV6-AAC*01	MF989466	MF-M0		1	GAGGTTGTGTTCACTCAGCCCCATTCTGTGTCGGGGTCTCCGGGGCAGACGGTCACCATCTCCTGCACCCGCAGCAGTGGCAGCATTGACAGTGAATATGTGCAGTGGTACCAGCAGCGCCCGGGCAATGCCCCCACCACAGTGATTTACAAAGATAACCAAAGACCCTCTGGGGTCCCTGATCGGTTCTCTGGCTCCATCGACAGCTCCTCCAACTCTGCCTCCCTCGCCATCTCTGGGCTGAAGTCTGAGGACGAGGCTGACTACTACTGTCAGTCTGCTGATGACAGCTACAATCC	VL	29163486
IGLV6-AAC*02	MF989898	MF-M?		2	GAGGTTGTGTTCACTCAGCCCCATTCTGTGTCGGGGTCTCCGGGGCAGACGGTCACCATCTCCTGCACCCGCAGCAGTGGCAGCATTGACAGTGAATATGTGCAGTGGTACCAGCAGCGCCCGGGCAGTGCCCCCACCACAGTGATTTACAAAGATAACCAAAGACCCTCTGGGGTCCCTGATCGGTTCTCTGGCTCCATTGACAGCTCCTCCAACTCTGCCTCCCTCGCCATCTCTGGGCTGAAGTCTGAGGACGAGGCTGACTACTACTGTCAGTCTGCTGATGACAGCTACAATCC	VL	29163486
IGLV6-AAC*05	MF989894	MF-M?		2	GAGGTTGTGTTCACTCAGCCCCATTCTGTGTCGGGGTCTCCGGGGCAGACGGTCACCATCTCCTGCACCCGCAGCAGTGGCAGCATTGACAGTGAATATGTGCAGTGGTACCAGCAGCGCCCGGGCAGTGCCCCCACCACAGTGATTTACAAAGATAACCAAAGACCCTCTGGGGTCCCTGATCGGTTCTCTGGCTCCATCGACAGCTCCTCCAACTCTGCCTCCCTCACCATCTCTGGACTGAAGTCTGAGGACGAGGCTGACTATTACTGTCAGTCTTATGACAGCAGCGGTTATCA	VL	29163486
IGLV6-ADD*01	MF989466	MF-M0	LJI.Rh_IGLV6.91	1	GAGGTTGTGTTCACTCAGCCCCATTCTGTGTCGGGGTCTCCGGGGCAGACGGTCACCATCTCCTGTACCCGCAGCAGTGGCAGCATTGACAGTAAATATGTGCAGTGGTACCAGCAGCGCCCGGGCAGTGCCCCAACCACAGTGATTTACAAAGATAACCAAAGACCCTCTGGGGTCCCTGATCGGTTCTCTGGCTCCATCGACAGCTCCTCCAACTCTGCCTCCCTCACCATCTCTGGGCTGAAGTCTGAGGACGAGGCTGACTACTACTGTCAGTCTGCTGATGGCAGCTACAATCC	VL	29163486; 31080066
IGLV6-ADW*01	MF989471	MF-M0	LJI.Rh_IGLV6.43; IGLV6-S34; VL6.34	1	GAGGTTGTGTTCACTCAGCCCCATTCTGTGTCGGGGTCTCCGGGGCAGACGGTCACCATCTCCTGCACCCACAGCAGTGGCAGCATTGACAACAGCTATGTGTACTGGTACCAGCAGCGCCCGGGCAGCGCCCCCACCACTGTGATCTACAATGATGACCAAAGACCCTCTGGGGTCCCTGATCGGTCCTCTGGCTCCATCGACAGCTCCTCCAACTCTGCCTCCCTCACCATCTCTGGACTGAAGTCTGAGGACGAGGCTGACTATTACTGTCAGTCTTATGACAGCAGCGGTTATCA	VL	29163486; 31080066	KY199364;AC214063
IGLV6-S39		17573	VL6.39	1	CCCCATTCTGTGTCGGGGTCTCCGGGGCAGACGGTCACCATCTCCTGCACCCGCAGCAGTGGCAGCATTGACAGTGAATATGTGCAGTGGTACCAGCAGCGCCCGGGCAATGCCCCCACCACAGTGATTTACAAAGATAACCAAAGACCCTCTGGGGTCCCTGATCGGTTCTCTGGCTCCATTGACAGCTCCTCCAACTCTGCCTCCCTCGCCATCTCTGGGCTAAAGTCTGAGGACGAGGCTGACTACTACTGTCAGTCTGCTGATGGCAGC	VL	27525066; 25319552
IGLV6-S40		17573	VL6.40	1	CCCCATTCTGTGTCGGGGTCTCCGGGGCAGACGGTCACCATCTCCTGCACCCGCAGCAGTGGCAGCATTGACAGTGAATATGTGCAGTGGTACCAGCAGCGCCCGGGCAGTGCCCCCACCACAGTGATTTACAAAGATAACCAAAGACCCTCTGGGGTCCCTGATCGGTTCTCTGGCTCCATCGACAGCTCCTCCAACTCTGCCTCCCTCGCCATCTCTGGGCTGAAGTCTGAGGACGAGGCTGACTACTACTGTCAGTCTTATGACAGCTACAATC	VL	27525066; 25319553	AC215787
IGLV7-AAK*01	MF989471	MF-M0	LJI.Rh_IGLV7.60	1	CAGGCTGTAGTGACTCAGGAGCCCTCAATGACTGTGTCCCCAGGAGGGACAGTCACTCTCACCTGTGCTTCCAGCACTGGAGCAGTCACCAGTGGTCACTCTCCACACTGGTTCCAGCAGAAACCTGGACAAGCCCCCAAGACACTGATTTATAATACAAACTACAAACACTCCTGGACTCCTGCCCGGTTCTCAGGCTCCCTCCTTGGGGGTAAAGCTGCCCTGACACTGTCAGGTGCGCAGCCTGAGGACGAGGCTGAGTATTACTGCTGGCTGTACTATAGTGGTGCTCAG	VL	29163486; 31080066
IGLV7-ABD*01	MF989471	MF-M0	LJI.Rh_IGLV7.64	1	CAGGCTGTAGTGACTCAGGAGCCCTCACTGACTGTGTCCCCAGGAGGGACAGTCACTCTCACCTGTGCTTCCAGCACTGGAGCAGTCACCAGTGGTCACTCTCCACACTGGTGCCAGCAGAAGCCTGGCCAAGCCCCCAGGACACTGATTTATAATACAAGCTTCAAACACTCCTGGACTCCTGCCCGGTTCTCAGGCTCCCTCCTTGGGGGCAAAGCTGCCCTGATACTGTCAGGTGCACAGCCTGAGGACGAGGCTGAGTATTACTGCTTGCTGCACTATAGTGGTGCTCAG	VL	29163486; 31080066
IGLV7-ABO*01	MF989471	MF-M0	IGLV7-S26; VL7.26; LJI.Rh_IGLV7.56	1	CAGGCTGTAGTGACTCAGGAGCCCTCACTGACTGTGTCCCCAGGAGGGACAGTCACTCTCACCTGTGCTTCCAGTACTGGAGCAGTCACCAGTGGTCACTATCCACACTGGTTCCAGCAGAAACCTGGACAAGCCCCCAAGACACTGATTTATGATACAAGCAACAAGCTCTCCTGGACCCCTGCCCGGTTCTCAGGCTCCCTTGCTGGGGGTAAAGCTGCCCTGACACTTTCGGGTGCGCAGCCCGAGGACGAGGCTGAGTATTACTGCTGGCTGTACTACAGTGGTGCTCAG	VL	29163486; 27525066; 25319530; 31080066
IGLV7-ADB*01	MF989471	MF-M0	LJI.Rh_IGLV7.47; IGLV7-S33; VL7.33	1	CAGGCTGTAGTGACTCAGGAGCCCTCACTGACTGTGTCCCCAGGAGGGACAGTCACTCTCACTTGTGGCTCCAGTGCTGGAGCAGTCACTGGGAGTCATTATCCCTACTGGTTCCAGCAGAAGCCTGGCCAAGCCCCTAGAACACTGATTTATGATACAAGCAACAAGCTCTCCTGGACCCCTGCCCGGTTCTCAGGCTCCCTCCTTGGGGGTAAAGCTGCCCTGACACTGTCAGGTGCGCAGCCTGAGGATGAAGCTGAGTATTACTGCTGGCTGCACTATAGTGGTGCTCAG	VL	29163486; 31080066	MF043849;KY199387;KY199361;KY199321;AC214063
IGLV7-ADJ*01	MF989453	MF-M0		1	CAGGCTGAGGTGATCCAGGAAACCTCACGGACCACAAACCCTGGAGAGACCATCACACTCACCTGTGGCTCCAGTGCTGGGGCTGTCACCACAAGCAACTACGCAGACTGGTTCCAACAGAAGCCCAACCAAGTTCCCCGAGGTCTGATTGGTGACAACACCTATAGAAACCCAAATGTCCCTGAGCGGTTCTCTGGCTCCCTGCGTGCAGGCAAGGCTGTCCTCGCCATCACAGGAGCTCAGCCTGAAGATGAAGCATTTTACTACTGTGCTCTCTGGTCCACTGATCACTGC	VL	29163486
IGLV7-ADJ*02	MF989924	MF-M?	LJI.Rh_IGLV7.124	1	CAGGCTGAGGTGATCCAGGAAACCTCACGGACCACAAACCCTGGAGAGACCATCACACTCACCTGTGGCTCCAGTGCCGGGGCTGTCACCACAAGCAACTACGCAGACTGGTTCCAACAGAAGCCCAACCAAGTTCCCCGAGGTCTGATTGGTGACAATACCTATAGAAACCCAAATGTCCCTGAGCGGTTGTCTGGCTTCCTGCGTGGAGGCAAGGCTGTCCTCACCATCACAGGAGCTCAGCCTGAAGATGAAGCATTTTACTACTGTGCTCTCTGGTCCACTGATCACTGC	VL	29163486; 31080066
IGLV7-S24		17573	VL7.24	1	CAGGCTGTAGTGACTCAGGAGCCCTCAATGACTGTGTCCCCAGGAGGGACAGTCACTCTCACCTGTGCTTCCAGCACTGGAGCAGTCACCAGTGGTCACTCTCCACACTGGTTCCAGCAGAAACCTGGACAAGCCCCCAAGACACTGATTTATAATACAAACTACAAACACTCCTGGACTCCTGCCCGGTTCTCAGGCTCCCTCCTTGGGGGTAAAGCTGCCCTGACACTGTCAGGTGCGCAGCCTGAGGATAAGGCTGAGTATTACTGCTGGCTGTACTATAGTGGTGCTCAG	VL	27525066; 25319554
IGLV8-ABK*01	MF989466	MF-M0	LJI.Rh_IGLV8.111	1	GAGACTGTGGTGACCCAGGAGCCATCGTTGTCAGTGTCCCCTGGAGGAACAGTCACACTCACCTGTGGCCTGAGCTCTGGCTCAGTCTCTACCAGTAACTACCCCAGCTGGTACCAGCAGACCCCAGGCCAGGCTCCACGCACGCTCATCTACAGCACAAACACTCGCCCTTCTGGGGTCCCTGATCGCTTCTCTGGCTCCATCCTTGGGAACAAAGCTGCCCTCACCATCACGGGGGCTCAGGCAGACGATGAATCTGATTATTACTGTATGCTCTACATGGGTAGTGGCATTTC	VL	29163486; 31080066
IGLV8-ABK*02	MF989927	MF-M?	LJI.Rh_IGLV8.111.a	1	GAGACTGTGGTGACCCAGGAGCCATCGTTGTCAGTGTCCCCTGGAGGAACAGTCACACTCACCTGTGGCCTGAGCTCTGGCTCAGTCTCTACCAGTAACTACCCCAGCTGGTACCAGCAGACCCCAGGCCAGGCTCCACGCATGCTCATCTACAGCACAAACACTCGCCCTTCTGGGGTCCCTGATCGCTTCTCTGGCTCCATCCTTGGGAACAAAGCTGCCCTCACCATCACGGGGGCTCAGGCAGACGATGAATCTGATTATTACTGTACGCTCTACATGGGTAGTGGCATTTC	VL	29163486; 31080066
IGLV8-AEE*01	MF989928	MF-M?		2	CAGACTGTGGTGACCCAGGAGCCATCGTTGTCAGTGTCCTCTGGAGGAACAGTCACACTCACCTGTGGCCTGAGCTCTGGCCTAGTCTCTACCAGTAACTACCCCAGCTGGTACCAGCAGACCCCAGGCCAGGCTCCACGCACGCTCATCTACAGCACAAACACTCGCCCTTCTGGGGTCCCTGATCGCTTCTCTGGCTCCATCCTTGGGAACAAAGCTGCCCTCACCATCACGGGGGCTCAGACAGACGATGAATCTGATTATTACTGTATGCTCTACATGGGTAGTGGCATTTC	VL	29163486
IGLV8-AEE*02	MF989929	MF-M?		2	CAGACTGTGGTGACCCAGGAGCCATCGTTGTCAGTGTCCTCTGGAGGAACAGTCACACTCACCTGTGGCCTGAGTTCTGGCCTAGTCTCTACCAGTAACTACCCCAGCTGGTACCAGCAGACCCCAGGCCAGGCTCCACGCATGCTCATCTACAGCACAAACACTCGCCCTTCTGGGGTCCCTGATCGCTTCTCTGGCTCCATCCTTGGGAACAAAGCTGCCCTCACCATCACGGGGGCTCAGGCAGACGATGAATCTGATTATTACTGTACGCTCTACATGGGTAGTGGCATTTC	VL	29163486
IGLV8-S43		17573	VL8.43	1	GAGACTGTGGTGACCCAGGAGCCATCGTTGTCAGTGTACCCTGGAGGAACAGTCACACTCACCTGTGGCCTGAGCTCTGGCTCAGTCTCTACCAGTAACTACCCCAGCTGGTACCAGCAGACCCCAGGCCAGGCTCCACGCACGCTCATCTACAGCACAAACACTCGCCCTTCTGGGGTCCCTGATCGCTTCTCTGGCTCCATCCTTGGGAACAAAGCTGCCCTCACCATCACGGGGGCTCAGGCAGACGATGAATCTGATTATTACTGTACGCTCTACATGGGTAGTGGCATTTC	VL	27525066; 25319556
IGLV9-S29		17573	VL9.29	1	CAGCCTGTGCTGACTCAGCCATCCTCTGCATCGGCCTCCCTGGGAGCCTCGGTCACACTCACCTGCACCCTGAGTAGCGGCTACAGTAATTATGCGGTGGACTGGCACCAGCAGAGACCAGGGAAGGGCCCTCAGTTTGTGATGCGAGTGGGCACAGGTGGGATTGTGGGATCCAAGGGGGATGGCATCCCTGATCGCTTCTCAGGCTCGGGCTCCGGCCTGAATCGGTACCTGACCATCAAGAACATTCAGGAAGAGGATGAGAGTGACTACCACTGTGGGGCAGACCACGGCACTGGGAGCAGCTTCGTG	VL	27525066; 25319557	MF989471;AC214063
LJI.Rh_IGLV1.103		Rh-LJI		1	CAGTCTGTGCTGACTCAGCCACCCTCAGTGTCTTGGGCCACAGGGCCCAGGCTCACTATCTCCTGCATTGGAAGCAGCTCCTACATTGGCACTGGCTATAATGTAAACTGTTGGCAGTGGCTCCCAAGAACTGATCCCAAACTCCTCAGGCGTAATGATAAGAACTGGGCCTCCTGGGCATCTGACCAATTCTCTGGCTCCAAGTCCGGCAACTCGGCCTCCCTGGCCACCACTGGCCTCTGGACTGAGGACGAGACTGAGTATCACTGCCAGTTCCACGGCAGCAGCGTGAGTGCTTG	VL	31080066	MF989466
LJI.Rh_IGLV1.68		Rh-LJI		1	CAGTCTGTGCTGACGCAGCCGCCCTCAGTGTCTGCGGCCCCAGGGCAGAAGGTCACCATCTCCTGCTCTGGAAGCAGCTCCAACATCGGGAGAAGTTATGTATCCTGGTACCAGCAGGTCCCAGGAACGGCCCCCAAACTCCTCATCTATGACAATAATAAGCGACCCTCAGGGGTTTCTGACCGATTCTCTGGCTCCAAGTCTGGTACCTCAGCCTCCCTGGCCATCACTGGACTCCAGACTGGAGATGAGGCTGATTATTACTGCTCAGCATGGGATAGCAGCCTGAGTGCTCA	VL	31080066
LJI.Rh_IGLV1.68.a		Rh-LJI		1	CAGTCTGTGCTGACGCAGCCGCCCTCAGTGTCTGCGGCCCCAGGACAGAGGGTCACCATCTCCTGCTCTGGAAGCAGCTCCAACATCGGGAGAAGTTATGTATCCTGGTACCAGCAGGTCCCAGGAACAGCCCCCAAACTCCTCATCTATCAAGATAATAAGCGACCCTCAGGGGTTTCTGACCGATTCTCTGGCTCCAAGTCTGGTACCTCAGCCTCCCTGGCCATCACTGGACTCCAGACTGGAGATGAGGCGGATTATTACTGCTCAGCATGGGATAGCAGCCTGAGTGCTCA	VL	31080066
LJI.Rh_IGLV1.69		Rh-LJI		1	CAGTCTGTGCTGACGCAGCCGCCCTCAGCATCTGGGGCCCCCGGGCAGAGGGTCACCATCTCCTGCACTGGGAGCAGCTCCAACATCGGGGCGGGTTATTATGTATCCTGGTACCAGCAGTTCCCAGGAACAGCCCCCAAACTCCTCATCTATGAAAATAATAAGCGACCCTCAGGGGTTTCTGACCGATTCTCTGGCTCCAAGTCTGGTACCTCAGCCTCCCTGACCATCACTGGACTCCAATCTGAGGATGAGGCTGATTATTACTGCTCAGCATGGGATAGCAGCCTGAGTGCTCA	VL	31080066
LJI.Rh_IGLV1.69.a		Rh-LJI		1	CAGTCTGTGCTGACGCAGCCGCCCTCAGTGTCTGGGGACCCCGGGCAGAGGGTCACCATCTCCTGCACTGGGAGCAGCTCCAACATTGGAGGTTATGATGTATACTGGTACCAGCAGCTCCCAGGAACAGCCCCCAAACTCCTCATCTATGAAAATAATAAGCGACCCTCAGGGGTTTCTGACCGATTCTCTGGCTCCAAGTCTGGTACCTCAGCCTCCCTGACCATCACTGGACTCCAGTCTGAGGATGAGGCTGAATATTACTGCGAAACATGGGATAACAGTCTGAATGGTCC	VL	31080066
LJI.Rh_IGLV1.70		Rh-LJI		1	CAGTCTGTGCTGACGCAGCCGCCCTCAGTGTCTGGGGACCCCGGGCAGAGGGTCACCATCTCGTGCACTGGGAGCAGCTCCAACATTGGAGGTTATTATGTATACTGGTACCAGCAGTTCCCAGGAACAGCCCCCAAACTCCTCATCTATGACAATAATAAGCGACCCTCAGGGATTTCTGACCGATTCTCTGGCTCCAAGTCTGGTACCTCAGCCTCCCTGACCATCACTGGGCTCCAGCCTGGGGATGAGGCTGATTATTACTGCTCAGCATGGGATAGCAGCCTGAGTGCTCA	VL	31080066
LJI.Rh_IGLV1.71		Rh-LJI		1	CAGTCTGTGCTGACACAGCCACCCTCAGTGTCTGGGGCCCCAGGGCAGAGGGTCACCATCTCGTGCACTGGGAGCAGCTCCAACATTGGAGGTTATTATGTATCCTGGTACCAGCAGCTCCCAGGAACGACCCCCAAACTCCTCATCTATCAAGATAATAAGCGACCCTCAGGGGTTTCTGACCGATTCTCTGGCTCCAAGTCTGGTACCTCAGCCTCCCTGACCATCACTGGGCTCCAGACTGAGGATGAGGCTGATTATTACTGCCTGTCCTATGACAGCAGCCTGAGTGCTCA	VL	31080066	AM055972
LJI.Rh_IGLV1.71.a		Rh-LJI		1	CAGTCTGTGCTGACACAGCCGCCCTCAGTGTCTGGGGCCCCAGGGCAGAGGGTCACCATCTCGTGCACTGGGAGCAGCTCCAACATTGGAGGTTATTATGTATCCTGGTACCAGCAGCTCCCAGGAACGACCCCCAAACTCCTCATCTATCAAGATAATAAGCGACCCTCAGGGGTTTCTGACCGATTCTCTGGCTCCAAGTCTGGTACCTCAGCCTCCCTGACCATCACTGGGCTCCAGACTGAGGATGAGGCTGATTATTACTGCCTGTCCTATGACAGCAGCCTGAGTGCTCA	VL	31080066
LJI.Rh_IGLV2.10		Rh-LJI		1	CAGTCTGCCCCGATTCAGTCTCCCTCTGTGTCTGGGTCTCTTGGACAGTCGGTCACCATCTCCTGCACTGGAACCAGCAGTGACATTGGGCGTTATAACTATGTCTCCTGGTACCGACAGCAGCCAGGCACGACCACCAAACTCATGATGTACAAAGTCAATATGCGGCCCTCAGGGGTCTCTGATCGCTTCTCTGGCTCCAAGTCTGGCAACACGGCCTCCCTGACCATCTCTGGACTCCAGGCTGAGGACGAGGCTGATTATTACTGTAGCTCATATGAGGCCAGCGACACTTTC	VL	31080066	MF043831;KY199354;KY199304;AM055986
LJI.Rh_IGLV2.112		Rh-LJI	LJI.Rh_IGLV2.37	1	CAGTCTGCCCCGACTCAGCCTCCCTCTGTGTCTGGGTCTCCTGGACAGTCGGTCACCATCTCCTGCACTGGAACCAGCAGTGACGTTGGTGGTTATAACTATGTCTCCTGGTACCAGCAGCACCCAGGCAAAGCCCCCAAACTCATGATTTATGGTGTCAGTAATCGGCCCTCAGGGGTCTCTGATCGCTTCTCTGGCTCCAAGTCTGGCAACACGGCCTCCCTGACCATCTCTGGGCTCCAGGCTGAGGACGAGGCTGATTATTACTGTTGTTCATATACAACCAGTAGCACTTTC	VL	31080066	AM055982
LJI.Rh_IGLV2.115		Rh-LJI		1	TCAGCTGCCCTGACTCAGCCTCCCTCAGTGTCCAAGTCTCTTGGACAGTCGGTCACCATCTCCTGCACTGGAACCAGCAGTGACGTTGGTGGTTATAATGCGGTCTCCTGGTACCAGCCAGCACCAGGCACAGCCCCCAGACTCCTGATTTATGATGTCAGTAAGCGGCCCTCAGGGGTCTCTGATCGCTTCTCTGGCTCCAAGTCTGGCAACACGGCCTCCCTGACCATCTCTGGGCTCCAGGCTGAGGACGAGGCTGATTATTACTGCTGCTCATATAGGAGTGGAAGCCACTTTC	VL	31080066
LJI.Rh_IGLV2.118		Rh-LJI		1	CAGGCTGCCCTGACTCAGCCTCCCTCAGTGTCCAAGTCTCTTGGACAGTCGGTCACCATCTCCTGCACTGGAACCAGCAGTGACATTGGTGGTTATAACTGTCTCCTGGTACCAGCAGCACCAGGCACAGCCCCCAGACTCCTGATTTATGAGGTCAGTAAGCGGCCCTCAGGGGTCTCTGATCGCTTCTCTGGCTCCAAGTCTGGCAACACGGCCTCCCTGACCATCTCTGGGCTCCAGGCTGAGGACGAGGCTGATTATTACTGCTGCTCATATAGGAGTGGAAGCACTTTC	VL	31080066	MF043830;KY199392;KY199359;KY199297
LJI.Rh_IGLV2.12		Rh-LJI		1	CAGGCTGCCCTGACTCAGTCTCCCTCTGTGTCTGGGTCTCCTGGACAGTCGGTCACCATCTCCTGCACTGGAACCAGCAGTGACATTGGTGGTTATAACCGTGTCTCCTGGTACCAACAGCACCCAGGCAAAGCCCCCAAACTCATGATTTATGAGGTCAGTAAGCGGCCCTCAGGGGTCTCTGATCGCTTCTCTGGCTCCAAGTCTGGCAACACGGCCTCCCTGACCATCTCTGGGCTCCAGGCTGAGGACGAGGCTGATTATTACTGCAGCTCATACGCAAGCAGTAGCACTTTC	VL	31080066
LJI.Rh_IGLV2.18		Rh-LJI		1	CAGGCTGCCCCGACTCAGTCTCCCTCTGTGTCTGGGTCTGCTGGACAGTCGGTCACCATCTCCTGCACTGGAACCAGCAGTGATATTGGGTATTATAATGCTGTGTCTTGGTACCAACAGCATCCAGGCAAAGCCCCCAAACTCATGATTTATGAGGTCAGTAAGCGGCCCTCAGGGGTCTCTGATCGCTTCTCTGGCTCCAAGTCTGGCAACACGGCCTCCCTGACCATCTCTGGGCTCCAGGCTGAGGACGAGGCTGATTATTACTGCAGCTCATATGCAGGTAGTGGTACTTTC	VL	31080066
LJI.Rh_IGLV2.29		Rh-LJI		1	CAGGCTGCCCTGACTCAGCCTCGCTCAGTGTCTGGGTCTCCTGGACAGTCGGTCACCATCTCCTGCACTGGAACCAGCAGTGACATCGGTGGTTATAACTATGTCTCCTGGTACCAACAGCATCCAGGCACAGCCCCCAAACTCATGATTTATGAGGTCAGTAAGCGGCCCTCAGGGGTCTCTGATCGCTTCTCTGGCTCCAAGTCTGGCAACACGGCCTCCCTGACCATCTCTGGGCTCCAGGCTGAGGACGAGGCTGATTATTACTGCAGCTCATATGCAGGCAGCAACACTTTC	VL	31080066	MF043832;KY199378;KY199342;KY199294;AM055978
LJI.Rh_IGLV2.29.a		Rh-LJI		1	CAGGCTGCCCTGACTCAGCCTCGCTCAGTGTCTGGGTCTCCTGGACAGTCGGTCACCATCTCCTGCACTGGAACCAGCAGTGACATCGGTGGTTATAACTATGTCTCCTGGTACCAACAGCATCCAGGCACAGCCCCCAAACTCATGATTTATGAGGTCAGTAAGCGGCCCTCAGGGGTCTCTGATCGCTTCTCTGGCTCCAAGTCTGGCAACACGGCCTCCCTGACCATCTCTGGGCTCCAGGCTGAGGACGAGGCTGATTATTACTGCTGCTCATATGCAGGCAGCTACACTTTC	VL	31080066	KY199336
LJI.Rh_IGLV2.33		Rh-LJI		1	CAGTCTGCCCTGACTCAGCCTCCCTCAGTGTCCAAGTCTCTTGGACAGTCGGTCACCATCTCCTGCACTGGAACCAGCAGTGACATTGGTGGTTATAATGGCGTCTCCTGGTACCAGCAGCACTCAGGCACAGCCCCCAGACTCCTGATTTATGATGTCAGTAAGCGGCCCTCAGGGGTCTCTGATCGCTTCTCTGGCTCCAAGTCTGGCAACACGGCCTCCCTGACCATCTCTGGGCTCCAGGCTGAGGACGAGGCTGATTATTACTGCTGCTCATATAGGAGTGGAAGCACTTTC	VL	31080066
LJI.Rh_IGLV2.33.a		Rh-LJI		1	CAGTCTGCCCTGACTCAGCCTCCCTCAGTGTCCAAGTCTCTTGGACAGTCGGTCACCATCTCCTGCACTGGAACCAGCAGTGACATTGGTGGTTATAATGGCGTCTCCTGGTACCAGCAGCACTCAGGGACAGCCCCCAGACTCCTGATTTATGATGTCAGTAAGCGGCCCTCAGGGGTCTCTGATCGCTTCTCTGGCTCCAAGTCTGGCAACACGGCCTCCCTGACCATCTCTGGGCTCCAGGCTGAGGACGAGGCTGATTATTACTGCTGCTCATATAGGAGTGGAAGCACTTTC	VL	31080066
LJI.Rh_IGLV3.1.2		Rh-LJI		1	TCCTATGAGCTGACTCAGCCACCCTCAGTGTCGGTGTCCCCAGGACAGACAGCCAGCATCACCTGCTCTGGAAATAAATTGGGGAATGTATATGCTTACTGGTACCAGCAGAAGCCAGGCCAGGCCCCTGTACTGGTCATCTACAAAGATAGCAACCGGCCCTCAGGGATCCCTGAGCGATTCTCTGGCTCCAACTCAGGGAACACGGCCACCCTGACCATCAGCAGGGTCGAGGCTGGGGATGAGGCCGACTATTACTGTGCTGCAAGCTATGGCAGTGGGAGCAGCTGGCAGTGACT	VL	31080066
LJI.Rh_IGLV3.117		Rh-LJI		1	TCCTCTGAGCTGACTCAGGAGCCTGCATTGTCTGTGGCCTTGGGACATACAGTCAGGATGACCTGCCAAGGAGACAGCCTCAAAACCTATTATGCAAGCTGGTACCAGCAGAAGCCAGGCCAGGTCCCTGTGCTGGTCATCTATGGTAACAACTACCGGCCCTCAGGGATCCCAGGCCGATTCTCTGTCTCCTGGTCAGGAAACACAGGTTCCTTGACCATCACTGCGGCTCAGGTGGAAGATGAGGCTGACTATTACTGTAACTCCTGGGACAGCAGCGGTACCCATC	VL	31080066	MF989453;KY199367
LJI.Rh_IGLV3.117.a		Rh-LJI		1	TCCTCTGAGCTGACTCAGGAGCCTGCATTGTCTGTGGCCTTGGGACATACAGTCAGGATGACCTGCCAAGGAGACAGCCTCAAAACCTATTATGCAAGCTGGTACCAGCAGAAGCCAGGCCAGGTCCCTGTGCTGGTCGTCTATGGTAACAACTACCGGCTCTCAGGGATCCCAGGCCGATTCTCTGTCTCCTGGTCAGGAAACACAGGTTCCTTGACCATCACTGCGGCTCAGGTGGAAGATGAGGCTGACTATTACTGTAACTCCTGGGACAGCAGCGGTACCCATC	VL	31080066	MF043838;KY199325
LJI.Rh_IGLV3.119		Rh-LJI		1	TCCTATGAGCTGACACAGCCACCCTTGGTGTCAGTCTCCCCAGGACAGACAGCCAGGATCACCTGCTCTGGAGATGTACTGAGGGAAAATTATGCTGACTGGTACCAGGAGAAGCCAGGCCAGGCCTCTGTGCTGCTGATATATAAAGATGGTGAGCGACCTCCGGGAATCCTGAGCCATTCTCTGGGTCCACCTCAGGGACACGATCGCCCTGACCGTCACCAGGGTCCTGAACAAAGACACGGCTGACTATTACTGTTTTTCCGGGGATGAGAACAATCC	VL	31080066
LJI.Rh_IGLV3.13		Rh-LJI		1	TCCTATGAGCTGACTCAGCCACTCTCAGTGTCAGTGGCCCTGGGACAGATGGCCAGGATCACTTGTGGGGGAAACAATATTGGAAGAAAATATGTGTACTGGTACCAGCAGAAGCCAGACCAGGCCCCTGTGCTGGTCATCTATGAGGATAGCAAGCGGCCCTCGGGGATCCCTGAGCGATTCGCTGGCTCCAACTCGGGGAACACCGCCACCCTGACCATTGACGGAGCCCAAGCCAGGGATGAGGCTGACTATTACTGTCAGGTGTGGGACAGCAGCACTGCA	VL	31080066
LJI.Rh_IGLV3.17		Rh-LJI		1	TCCTCTGAGCTGGCTCAGGAGTCTGCGGTGTCTGTGGCCTTGTTACAGATGGCCAGGAGGATCACCTGCCAGGGAGATGGCATAGGAAACTACTACACAAACTGGTGCCAGCAGAAGCCAGGCCGAGCCCTAGTAGGGGTCACCTGTGGTAACAACTGTCCCTCAGGGATCCCAGACAAATTCTCTGGCTCCAAATCAGAGAAGAAGGCCATCCTGACCATCACTGGGACTCAGGTTGAAGATGAAGCCAACTATTACTTTCTATCACGACAGCAGTGGTACTCATCC	VL	31080066
LJI.Rh_IGLV3.25.a		Rh-LJI		1	TCTTCTGAGCTGACTCAGGACCCTGCAGTGTCTGTGGCCTTGGGACAGACAGTCAGGATCACCTGCCAAGGAGACAGCCTCAGAAGCTATTATGCAAGCTGGTACCAGCAGAAGCCAGGCCAGGTCCCTGTGCTGGTCGTCTATGGTAACAACAACCGGCCCTCAGGGATCCCAGAGCGATTCTCTGGCTCCAGCTCAGGAAACACAGCTTCCTTGACCATCACTGGGGCTCAGGTGGAAGATGAGGCTGACTATTACTGTGACTCCTGGGACAGCAGCGGTACCCATCC	VL	31080066
LJI.Rh_IGLV3.27		Rh-LJI		1	TCCTATGATGTGACTCAGCCACGCTCAGTGTCTGTGTCCCCAGGACAGACGGCCAGGATCACCTGTGGGGGAGACAACATTGGAAGTAAAAATGTGCACTGGTACCAGCAGAAGCCAGCGCAGGCCCCCGTGCTGGTCATCTATTATGATAGCGACCGGCCCTCAGGGATCCCTGAGCGATTCTCTGGCTCCAACTCAGGGAACACCGCCACCCTGACCATCAGCGGGGTCGAGGCCGGGGATGAGGCTGACTATTACTGTCAGGTGTGGGACAGTAGTAGTGATCATCC	VL	31080066
LJI.Rh_IGLV3.27.a		Rh-LJI		1	TCCTATGATGTGACTCAGCCACGCTCAGTGTCTGTGTCCCCAGGACAGACGGCCAGCATCACCTGTGGGGGAGACAACATTGGAAGTAAAAATGTGCACTGGTACCAGCAGAAGCCAGCGCAGGCCCCTGTGCTGGTCATCTATTATGATAGCGACCGGCCCTCAGGGATCCCTGAGCGATTCTCTGGCTCCAACTCAGGGAACACCGCCACCCTGACCATCAGCGGGGTCGAGGCCGGGGATGAGGCTGACTATTACTGTCAGGTGTGGGACAGTAGTAGTGATCATCC	VL	31080066
LJI.Rh_IGLV3.28		Rh-LJI		1	TCCTATGAGCTGACACAGCCACCCTCGGTGTCAGTGTCCCCAGGACAGACAGCCAGGATCACCTGCTCTGGAGATGTACTGAAGGAAAATTATGCCAACTGGTACCAGCAGAAGCCCGGCCAGGCCCCTGTGCTGCTGATATATGAAGATAGTAAGCGACCCTCTGGAATCCCTGAGCGATTCTCTGGGTCTACCTCAGGGCACACAACCACCCTGACCATCAGCAGCACCCTGAGCGAAGACGAGGCTGACTATTACTGTTTTTCTGGGAATGAGAACAATCC	VL	31080066
LJI.Rh_IGLV3.28.a		Rh-LJI		1	TCCTATGAGCTGACACAGCCACCCTTGGTGTCAGTGTCCCCAGGACAGACAGCCAGGATCACCTGCTCTGGAGATGTACTGAAGGAAAATTATGCCGACTGGTACCAGCAGAAGCCCGGCCAGGCCCCTGTGCTGCTGATATATGAAGATAGTAAGCGACCCTCTGGAATCCCTGAGCGATTCTCTGGGTCCACCTCAGGGGACACGACCACCCTGACCATCAGCAGCACCCTGAGCGAAGACGAGGCTGACTATTACTGTTTTTCTGGGAATGAGAACAATCC	VL	31080066
LJI.Rh_IGLV3.31		Rh-LJI		1	TCCTATGAGCTGACTCAGCCACGCTCAGTGTCCGTGTCCCCAGGACAGACGGCCAGGATCACCTGTGGGGGAGACAACATTGGAAGTAAAAGTGTGCAGTGGTACCAGCAGAAGCCACCGCAGGCCCCTGTGCTGGTCATCTATGCTGATAGCGAACGGCCCTCAGGGATCCCTGAGCGATTCTCTGGCTCCAACTCAGGGAACACCGCCACCCTGACCATCAGCGGGGTCGAGGCCGGGGATGAGGCTGACTATTACTGTCAGGTGTGGGATAGTAGTAGTAAATACGC	VL	31080066
LJI.Rh_IGLV3.32		Rh-LJI		1	TCCTATGAGCTGACTCAGCCACCCTCGGTGTCAGTGTCCCCAGGACAGATGGCCAGGATCACCTGTGGGGGAGACAACCTTGGAAGTAAATATGTGCACTGGTACCAGCAGAAGCCAGCGCAGGCCCCTGTGCTGGTCATCTATGATGATAGCGAACGGCCCTCAGGGATCCCTGAGCGATTCTCTGGCTCCAAATCAGGGAACACCGCCACCCTGACCATCAGCGGGGTCGAGGCCGGGGATGAGGCTGACTATTACTGTCAGGTGTGGGACAGTAGTAGTGATCATCC	VL	31080066
LJI.Rh_IGLV3.34		Rh-LJI		1	TCCTCCGGTCTGACTCAGGAGCCTGCATTGTCTGTGGCCTTGGGACATACAGTCAGCATGACCTGCCAAGGAGACAGCCTCAAAACCTATTATGCAAGCTGGTACCAGCAGAAGCCAGGCCAGGTCCCTGTGCTGGTCGTCTATGGTAACAACTACCGGCCCTCAGGGATCCCAGAGCGATTCTCTGGCTCCTGGTCAGGAAACACAGGTTCCTTGACCATCACTGCGGCTCAGGTGGAAGATGAGGCTGACTATTACTGTAACTCCTGGGACAGCAGCGGTACCCATCT	VL	31080066
LJI.Rh_IGLV3.35		Rh-LJI		1	TCCTCTGGGCTGACTCAGGAGCCTGCATTGTCTGTGGCCTTGGGACATACAGTCAGGATGACCTGCCAAGGAGACAGCCTCAAAACCTATTATGCAAGCTGGTACCAGCAGAAGCCAGGCCAGGTCCCTGTGCTGGTCATCTATGGTAACACCAATAGGCCCTCAGGGATCCCAGGCCGATTCTCTGGCTCCTGGTCAGGAAACACAGGTTCCTTGACCATCACTGGGGCTCAGGTGGAAGATGAGGCTGACTATTACTGTGGCTCCTGGGATAACAGTGGTAACCATCC	VL	31080066	AM055998
LJI.Rh_IGLV4.16		Rh-LJI		1	CTGTCTGTGCTGACTCAGCCCCCGTCTGCATCTGCCTTGCTGTCAGCCTCGGCCAAGCTCACCTGCACCCTCAGCAGTGAGCACAGCACCTATACCACTGAACGGTATCAACAGAGACCAGGGAGGTCCCCCTCCTCCCAGTGTATAACGAAGGTTAAGAGTGATGGCAGCCACAGCAAGGGGAACAGGATCCCCAATCACTTATTGGGCTCCAGCTCTGGGGCTGAATGCTACTTAATTATCTTCAACCTCCAATCTCAGGATGAGGCCAAATATCACTGTGGAGACAGCCACATGTTTGATGGTGAGGATGGGTGAGC	VL	31080066
LJI.Rh_IGLV4.8		Rh-LJI		1	CTGCCTGTGCTGACTCAGCCCCCGTCTGCATCTGCCTCGTTGGGAGCCTCTGTCAAGCTCACCTGCACCCTGAGCAGTGAGCACAGCAACTACTTTATTTTATGGTATCAACAGAGACCGGGGAGGTCTCCCCGGTATATAATGAAGGTTAACAGTGATGGCACCCAGAGCAAGGGGGATGGGATCCCCGATCGCTTCTTGGGCTCCAGCTCTGGGGCTGACCGCTACCTCACCATCTCCAACCTCCAGTCTGACGACGAGGCTGAGTATTACTGTGGAGAGTGCCACACGATTGATGGCCAGGACGGTTGAGC	VL	31080066
LJI.Rh_IGLV4.8.a		Rh-LJI		1	CTGCCTGTGCTGACTCAGCCCCCGTCTGCATCTGCCTCGTTGGGAGCCTCTGTCAAGCTCACCTGCACCCTGAGCAGTGAGCCCAGCAACTACTTTATTTTCTGGTATCAACAGAGACCAGGGAGGTCTCTCCGGTATATAATGAAGGTTAACAGTGATGGCACCCAGAGCAAGGGGGATGGGATCCCCGATCGCTTCTTGGGCTCCAGCTCTGGGGCTGACCGCTACCTCACCATCTCCAACCTCCAGTCTGACAACGAGGTTGAGTATTACTGTGGAGAGTGCCACACGATTGATGGCCAGGACGGTTGAGC	VL	31080066
LJI.Rh_IGLV5.61		Rh-LJI		1	CAGCCTGTGCTGACTCAGCCAACCTCCCTCTCAGCATCTCCTGGAGCATCAGTCAGACTCACCTGCACCTTGCGCAGTGGCATCAGTGTTGGTGGCTACAATATACACTGGTACCAGCAGAAGCCAAGGAGTCCTCCCCGGTACCTACTGTACTACTACTCAGACTCAAATAAGGGCCAGGGCTCTGGAGTCCCCAGCCGCTTCTCTGGATCCAAAGATGCTTCGGCCAATGCAGGGATTTTACTCATCTCTGGGTTCCAGTCTGAGGATGAGGCTGACTATTACTGTACGACTTGGCACAACAATGCTTCT	VL	31080066	XM_015149818
LJI.Rh_IGLV8.123		Rh-LJI		1	CAGACTGTGGTGACCCAGGAGCCATCGTTGTCAGTGTCCTCTGGAGGAACAGTCACACTCACCTGTGGCCTGAGCTCTGGCCTAGTCTCTACCAGTAACTACCCCAGCTGGTACCAGCAGACCCCAGGCCAGGCTCCACGCACGCTCATCTACAGCACAAACACTCGCCCTTCCGGGGTCCCGGATCGCTTCTCTGGCTCCATCCTTGGGAACAAAGCTGCCCTCACCATCACGGGGGCTCAGACAGACGATGAATCTGATTATTACTGTATGCTCTACATGGGTAGTAGCATTTC	VL	31080066
LJI.Rh_IGLV9.51		Rh-LJI		1	CAGCCTGTGCTGACTCAGCCATCCTCTGCATCGGCCTCCCTGGGAGCCTCGGTCACACTCACCTGCACCCTGAGTAGCGGCTACAGTAATTATGCGGTGGACTGGCACCAGCAGAGACCAGGGAAGGGCCCTCAGTTTGTGATGCGAGTGGGCACAGGTGGGATTGTGGGATCCAAGGGGGATGGCATCCCTGATCGCTTCTCAGGCTCGGGCTCCGGCCTGAATCGGTACCTGACCATCAAGAACATTCAGGAAGAGGATGAGAGTGACTACCACTGTGGGGCAGACCACGGCACTGGGAGCAGCTTCGTGTAACC	VL	31080066	MF989471;AC214063
